# Supplementary material for: De novo assembly of the complex genome of Nippostrongylus brasiliensis using MinION long reads
Source: BMC Biol. 2018 Jan 11;16:6. doi: 10.1186/s12915-017-0473-4 (PMC5765664; doi:10.1186/s12915-017-0473-4)
Supplement: Supplementary file 4 — BLAST hits for missing USCOs (see Excel file). (XLSX 78 kb) [file 12915_2017_473_MOESM4_ESM.xlsx]

## Sheet: missing USCO
	USCO
tig00000280	EOG091H057W	51.724	58	20	2	197214	197387	283	332	5.88e-18	55.5			Having at least one sequence hit with a E value of <1e-15
tig00000280	EOG091H057W	51.02	49	23	1	197008	197151	237	285	5.88e-18	53.1
tig00000280	EOG091H057W	32	100	37	3	196057	196356	1	69	4.65e-07	51.6
tig00000853	EOG091H00T3	80.822	73	14	0	629659	629441	659	731	4.12e-20	95.9
tig00000853	EOG091H00T3	47.727	88	22	1	634860	634597	351	414	2.25e-18	90.5
tig00000853	EOG091H00T3	86.667	45	6	0	628701	628567	731	775	3.04e-16	83.6
tig00000853	EOG091H00T3	56.25	48	21	0	630579	630436	556	603	1.79e-10	64.7
tig00000853	EOG091H00T3	37.662	77	23	2	638502	638275	2	54	1.28e-07	55.1
tig00000853	EOG091H00T3	44.286	70	14	2	630029	629820	604	648	2.04e-07	54.7
tig00000853	EOG091H00T3	53.846	52	20	1	635765	635622	242	293	8.77e-05	45.8
tig00000853	EOG091H00T3	47.826	46	15	1	631827	631690	532	568	0.000444	43.5
tig00001152	EOG091H01CQ	31.111	90	46	2	36363	36626	353	428	5.57e-09	57
tig00001982	EOG091H004U	39.011	182	60	4	12996	12457	709	841	1.53e-27	115
tig00001982	EOG091H004U	47.561	82	22	1	9817	9572	1005	1065	1e-15	77
tig00001982	EOG091H004U	68.966	29	9	0	16100	16014	428	456	7.27e-10	52.4
tig00001982	EOG091H004U	38.71	31	19	0	16015	15923	457	487	7.27e-10	25
tig00001982	EOG091H004U	72.414	29	8	0	18937	18851	314	342	3.07e-09	44.7
tig00001982	EOG091H004U	75	16	4	0	19077	19030	287	302	3.07e-09	30.4
tig00001982	EOG091H004U	55.263	38	17	0	16644	16531	388	425	1.6e-08	53.1
tig00001982	EOG091H004U	45.714	35	19	0	6698	6594	1330	1364	6.28e-06	33.5
tig00001982	EOG091H004U	46.667	30	13	1	6487	6407	1372	1401	6.28e-06	30
tig00004349	EOG091H004U	61.538	65	24	1	173657	173463	1009	1072	1.35e-16	83.2
tig00004349	EOG091H004U	46.667	45	24	0	178582	178448	430	474	2.89e-12	45.1
tig00004349	EOG091H004U	57.143	28	12	0	178761	178678	394	421	2.89e-12	43.5
tig00004349	EOG091H004U	57.778	45	19	0	174587	174453	790	834	1.16e-08	57
tig00004349	EOG091H004U	30.337	89	36	1	175158	174892	728	790	1.16e-06	50.4
tig00005013	EOG091H01CQ	51.282	39	19	0	1938	1822	344	382	1.57e-06	48.1
tig00005013	EOG091H01CQ	52.778	36	17	0	1292	1185	453	488	4.43e-06	46.6
tig00005013	EOG091H01CQ	40	40	24	0	1691	1572	382	421	0.000191	41.2
tig00007212	EOG091H004U	68.627	51	16	0	3540	3388	1009	1059	3.93e-16	80.1
tig00007212	EOG091H004U	57.143	28	12	0	8719	8636	394	421	9.6e-13	44.7
tig00007212	EOG091H004U	44.444	45	25	0	8540	8406	430	474	9.6e-13	44.3
tig00007212	EOG091H004U	37	100	59	3	4473	4180	790	887	2.9e-11	64.3
tig00007212	EOG091H004U	39.474	38	23	0	10224	10111	275	312	1.08e-07	33.1
tig00007212	EOG091H004U	47.826	23	12	0	10039	9971	313	335	1.08e-07	30.4
tig00007212	EOG091H004U	37.5	32	20	0	9983	9888	332	363	1.08e-07	26.6
tig00007212	EOG091H004U	43.75	32	18	0	4869	4774	759	790	1.88e-07	39.3
tig00007212	EOG091H004U	46.429	28	15	0	5039	4956	728	755	1.88e-07	31.2
tig00007957	EOG091H01MY	34.211	76	46	2	89608	89390	199	273	2.19e-05	45.1
tig00008879	EOG091H01SM	67.742	31	10	0	58700	58608	285	315	2.97e-25	52.8
tig00008879	EOG091H01SM	32.258	62	41	1	58546	58364	316	377	2.97e-25	49.3
tig00008879	EOG091H01SM	34.783	69	18	1	58974	58768	239	280	2.97e-25	44.3
tig00008879	EOG091H01SM	34.783	23	15	0	59027	58959	221	243	2.97e-25	24.3
tig00008879	EOG091H01SM	39.623	53	29	1	60661	60503	53	102	1.2e-06	48.5
tig00008879	EOG091H01SM	50	32	16	0	57717	57622	405	436	5.43e-06	46.6
tig00008879	EOG091H01SM	45.946	37	20	0	57299	57189	435	471	0.000285	40.8
tig00009235	EOG091H004U	51.613	186	21	5	1357	803	276	393	2.55e-95	147
tig00009235	EOG091H004U	92	50	4	0	582	433	422	471	2.55e-95	106
tig00009235	EOG091H004U	37.288	177	50	5	1950	1420	162	277	2.55e-95	83.6
tig00009235	EOG091H004U	93.75	32	2	0	734	639	393	424	2.55e-95	71.2
tig00009235	EOG091H004U	44.134	179	20	6	3246	2719	1	102	5.88e-27	116
tig00009235	EOG091H004U	67.532	77	13	2	227	3	500	566	4.69e-23	103
tig00009235	EOG091H004U	54.762	84	13	1	391	140	462	520	1.14e-18	89
tig00009235	EOG091H004U	84.211	57	9	0	1799	1629	184	240	1.3e-14	75.5
tig00009235	EOG091H004U	96.774	31	1	0	1157	1065	320	350	5.78e-12	66.6
tig00009235	EOG091H004U	77.273	22	5	0	2336	2271	132	153	8.64e-07	45.4
tig00009235	EOG091H004U	32.203	59	33	2	2274	2119	153	211	8.64e-07	22.7
tig00009235	EOG091H004U	65.385	26	9	0	2551	2474	107	132	2.05e-05	45.1
tig00022018	EOG091H01CQ	33.333	87	31	3	818403	818149	438	499	1.01e-13	42
tig00022018	EOG091H01CQ	62.5	24	9	0	818642	818571	383	406	1.01e-13	40.8
tig00022018	EOG091H01CQ	68.75	16	5	0	818491	818444	410	425	1.01e-13	32.3
tig00022018	EOG091H01CQ	35.922	103	43	3	840010	839711	329	411	1.89e-08	58.5
tig00022136	EOG091H004U	69.231	39	12	0	608333	608217	750	788	8.22e-29	62.8
tig00022136	EOG091H004U	70.588	34	10	0	608500	608399	714	747	8.22e-29	52
tig00022136	EOG091H004U	80	25	5	0	608149	608075	790	814	8.22e-29	48.5
tig00022136	EOG091H004U	29.268	41	29	0	608726	608604	656	696	8.22e-29	23.5
tig00022136	EOG091H004U	37.113	97	40	1	611094	610804	430	505	8.94e-13	73.2
tig00022136	EOG091H004U	38.614	101	40	3	612986	612687	283	362	4.89e-11	67.4
tig00022136	EOG091H004U	53.571	56	25	1	612499	612332	378	432	3.31e-10	64.7
tig00022136	EOG091H004U	40.909	44	26	0	598888	598757	1329	1372	7.04e-10	43.1
tig00022136	EOG091H004U	45.455	44	24	0	599139	599008	1286	1329	7.04e-10	39.7
tig00022136	EOG091H004U	66.667	39	13	0	602958	602842	1027	1065	3.83e-09	61.2
tig00022136	EOG091H004U	44.444	45	20	1	616115	615996	52	96	9.84e-05	46.6
tig00022139	EOG091H01CQ	40.455	220	61	6	12601	11969	385	543	3.43e-46	143
tig00022139	EOG091H01CQ	64.706	34	12	0	12731	12630	359	392	3.43e-46	60.5
tig00022139	EOG091H01CQ	68.966	58	18	0	12314	12141	446	503	2.03e-17	85.9
tig00022139	EOG091H01CQ	69.231	65	9	2	14971	14777	65	118	1.12e-16	83.2
tig00022139	EOG091H01CQ	58.621	29	12	0	13767	13681	223	251	1.93e-09	44.3
tig00022139	EOG091H01CQ	93.333	15	1	0	13811	13767	208	222	1.93e-09	35.4
tig00022365	EOG091H004U	73.585	53	14	0	116025	115867	762	814	4.62e-23	95.9
tig00022365	EOG091H004U	45.455	22	12	0	115793	115728	820	841	4.62e-23	29.6
tig00022365	EOG091H004U	46.97	66	34	1	123337	123140	314	378	4.71e-22	66.2
tig00022365	EOG091H004U	72.727	33	9	0	123503	123405	282	314	4.71e-22	55.8
tig00022365	EOG091H004U	47.561	82	22	1	111639	111394	1005	1065	1.13e-14	77
tig00022365	EOG091H004U	53.333	60	28	0	120580	120401	428	487	8.8e-14	74.3
tig00022365	EOG091H004U	55.319	47	21	0	121015	120875	388	434	6.84e-10	61.2
tig00022365	EOG091H004U	51.282	39	19	0	129509	129393	54	92	5.88e-08	55.1
tig00022365	EOG091H004U	61.538	39	15	0	116270	116154	709	747	7.65e-07	51.2
tig00022365	EOG091H004U	41.86	43	25	0	108191	108063	1330	1372	3.17e-05	35.8
tig00022365	EOG091H004U	50	24	12	0	107977	107906	1372	1395	3.17e-05	28.9
tig00022545	EOG091H01CQ	38.462	78	30	1	279260	279493	321	380	5.6e-07	52
tig00022556	EOG091H01MY	88.889	36	4	0	351929	351822	490	525	6.99e-30	75.1
tig00022556	EOG091H01MY	85	40	6	0	352149	352030	453	492	6.99e-30	74.3
tig00022556	EOG091H01MY	68.75	48	11	1	354468	354325	186	229	2.65e-18	63.2
tig00022556	EOG091H01MY	52.174	46	21	1	354661	354527	148	193	2.65e-18	47
tig00022556	EOG091H01MY	54.167	72	24	2	359134	358931	102	168	3.16e-14	75.1
tig00022556	EOG091H01MY	58.182	55	22	1	359490	359329	95	149	3.29e-10	62.4
tig00022556	EOG091H01MY	56.25	32	14	0	360108	360013	58	89	0.000433	42.4
tig00023229	EOG091H01CQ	30.081	123	41	2	82411	82779	344	421	6.65e-12	67
tig00023229	EOG091H01CQ	51.351	37	18	0	83060	83170	452	488	2.43e-05	45.4
tig00000315	EOG091H017K	36.943	157	60	3	585933	585463	90	207	4.72e-15	80.5
tig00000506	EOG091H03WO	62.264	53	18	1	229150	229302	168	220	3.77e-14	74.7
tig00000506	EOG091H03WO	46.875	32	17	0	769818	769723	179	210	1.08e-09	44.7
tig00000506	EOG091H03WO	32.759	58	20	1	769988	769815	141	179	1.08e-09	37.7
tig00000506	EOG091H03WO	42.593	54	31	0	230628	230789	260	313	6.48e-05	46.2
tig00000506	EOG091H03WO	55.882	34	15	0	229599	229700	219	252	0.000383	43.5
tig00000923	EOG091H03WO	42.5	40	23	0	625799	625680	171	210	1.78e-05	47.4
tig00000951	EOG091H03WO	67.308	52	16	1	590290	590442	170	221	1.14e-14	75.5
tig00001974	EOG091H039O	55.263	38	17	0	134119	134006	263	300	0.000159	42.7
tig00002158	EOG091H05PM	42.045	88	22	1	67709	67972	3	61	1.91e-12	65.9
tig00002269	EOG091H03WO	30.698	215	46	6	55463	56104	98	210	1.63e-15	76.3
tig00002485	EOG091H02DM	58.824	34	14	0	407559	407458	191	224	1.16e-05	47.8
tig00002485	EOG091H02DM	51.282	39	17	1	408078	407962	127	163	0.000373	42.7
tig00002765	EOG091H03WO	56.818	44	19	0	51789	51920	167	210	1.4e-13	59.3
tig00002765	EOG091H03WO	53.846	26	12	0	51599	51676	146	171	1.4e-13	32.3
tig00002765	EOG091H03WO	52.273	44	20	1	49798	49926	35	78	1.9e-07	50.1
tig00002765	EOG091H03WO	38.806	67	24	1	54253	54453	265	314	1.83e-05	43.9
tig00002765	EOG091H03WO	42.105	38	22	0	51009	51122	95	132	2.57e-05	43.5
tig00002870	EOG091H03WO	55.556	45	20	0	94573	94439	166	210	3.34e-13	59.7
tig00002870	EOG091H03WO	53.846	26	12	0	94760	94683	146	171	3.34e-13	31.6
tig00002870	EOG091H03WO	52.273	44	20	1	96555	96427	35	78	3.63e-07	50.1
tig00002870	EOG091H03WO	48.78	41	21	0	92048	91926	274	314	5.45e-05	43.1
tig00003634	EOG091H03WO	56.14	57	25	0	11742	11572	171	227	4.67e-14	70.5
tig00003634	EOG091H03WO	46.939	49	26	0	13425	13279	40	88	1.86e-09	56.6
tig00003634	EOG091H03WO	34.848	66	38	2	10260	10072	250	313	0.000543	39.3
tig00003792	EOG091H05PM	62.857	35	13	0	171060	171164	27	61	1.21e-10	51.2
tig00003792	EOG091H05PM	62.5	24	9	0	170902	170973	3	26	1.21e-10	32.3
tig00004298	EOG091H01GP	84.615	26	4	0	220	297	303	328	2.14e-08	56.2
tig00004298	EOG091H01GP	51.316	76	18	2	1050	1259	398	460	2.76e-08	55.8
tig00004298	EOG091H01GP	88.889	27	2	1	523	600	330	356	7.3e-07	51.2
tig00004553	EOG091H03WO	56	50	20	1	103153	103010	169	218	1.18e-11	64.3
tig00005077	EOG091H02G0	53.659	41	18	1	155961	155839	85	124	2.41e-05	45.4
tig00005087	EOG091H03WO	39.286	84	32	1	45254	45003	27	91	7.21e-09	54.3
tig00005087	EOG091H03WO	64.516	31	11	0	40945	40853	182	212	8.78e-08	50.8
tig00005087	EOG091H03WO	54.839	31	14	0	38795	38703	280	310	0.000435	39.3
tig00005318	EOG091H03WO	58.182	55	23	0	9190	9354	22	76	1.26e-13	70.1
tig00005318	EOG091H03WO	48.214	56	27	1	12924	13091	260	313	3.28e-08	53.5
tig00005318	EOG091H03WO	75	24	6	0	11486	11557	169	192	4.63e-06	46.6
tig00005318	EOG091H03WO	56.667	30	8	1	10992	11081	121	145	1.86e-05	35
tig00005318	EOG091H03WO	44.444	27	15	0	11143	11223	145	171	1.86e-05	29.3
tig00006849	EOG091H03WO	65	40	14	0	56933	56814	171	210	1.34e-12	66.2
tig00006849	EOG091H03WO	61.111	36	13	1	54140	54036	273	308	6.16e-05	42.4
tig00007075	EOG091H037A	39.286	56	31	2	76241	76408	111	163	0.000111	42.4
tig00009098	EOG091H037A	37.5	56	32	2	31564	31397	111	163	6.48e-05	42
tig00010141	EOG091H07FE	37.255	51	31	1	16979	17131	90	139	0.001	37
tig00022020	EOG091H03WO	70	40	12	0	53273	53392	171	210	1.24e-12	68.6
tig00022020	EOG091H03WO	52.778	36	17	0	53964	54071	279	314	0.000193	43.1
tig00022020	EOG091H03WO	42.857	49	26	1	52240	52386	90	136	0.000726	41.2
tig00022198	EOG091H03WO	44.928	69	34	1	633454	633248	158	222	1.49e-11	66.6
tig00022198	EOG091H03WO	44.444	54	30	0	631522	631361	260	313	9.33e-07	51.6
tig00022313	EOG091H013W	50	54	27	0	50541	50702	231	284	3.2e-07	51.6
tig00022313	EOG091H013W	61.111	36	12	1	52825	52932	280	313	5.05e-06	47.8
tig00022339	EOG091H02S6	38.318	107	35	4	637631	637311	103	178	1.03e-09	61.2
tig00022770	EOG091H03WO	55.556	54	24	0	33056	33217	169	222	9.73e-13	67.4
tig00022770	EOG091H03WO	35.714	56	27	1	35510	35677	268	314	0.000299	40.8
tig00022818	EOG091H07FE	29.851	67	46	1	188949	189146	71	137	0.000102	43.1
tig00023009	EOG091H03WO	62.5	24	9	0	358858	358929	184	207	3.7e-11	41.6
tig00023009	EOG091H03WO	48.485	33	17	0	358608	358706	141	173	3.7e-11	35.8
tig00023009	EOG091H03WO	71.429	14	4	0	358814	358855	169	182	3.7e-11	27.3
tig00023009	EOG091H03WO	38.158	76	47	0	360294	360521	234	309	1.87e-09	52.4
tig00023009	EOG091H03WO	64.706	17	6	0	360175	360225	219	235	1.87e-09	27.7
tig00023009	EOG091H03WO	59.091	44	17	1	357892	358023	33	75	2.57e-08	55.5
tig00023148	EOG091H03WO	43.103	58	13	1	13102	13275	173	210	1.18e-07	50.8
tig00023148	EOG091H03WO	54.054	37	17	0	9924	10034	40	76	1.29e-06	47.4
tig00024432	EOG091H01MG	55.263	38	15	1	32297	32190	528	565	1.01e-06	42.7
tig00024432	EOG091H01MG	62.5	16	6	0	32175	32128	566	581	1.01e-06	24.6
