# Supplementary material for: De novo assembly of the complex genome of Nippostrongylus brasiliensis using MinION long reads
Source: BMC Biol. 2018 Jan 11;16:6. doi: 10.1186/s12915-017-0473-4 (PMC5765664; doi:10.1186/s12915-017-0473-4)
Supplement: Supplementary file 5 — CAZy analysis (see Excel file). (XLSX 265 kb) [file 12915_2017_473_MOESM5_ESM.xlsx]

## Sheet: all
protein_Id	description	model_notes	defination
TRINITY_GG_10225_c7_g1_i6	CBM20		Carbohydrate-Binding Module Family 20 protein
TRINITY_GG_10592_c16_g1_i2	GT33	fragment C-term;	Glycosyltransferase Family 33 protein
TRINITY_GG_10592_c16_g2_i1	GT33	fragment N-term;	Glycosyltransferase Family 33 protein
TRINITY_GG_11449_c0_g1_i2	GT31		Glycosyltransferase Family 31 protein
TRINITY_GG_12000_c1_g1_i5	GT13		Glycosyltransferase Family 13 protein
TRINITY_GG_12003_c0_g1_i1	GT11	fragment N-term;	Glycosyltransferase Family 11 protein
TRINITY_GG_12076_c24_g1_i1	GT27-CBM13	fragment N-term;	Glycosyltransferase Family 27 / Carbohydrate-Binding Module Family 13 protein
TRINITY_GG_12218_c7_g2_i3	GT49		Glycosyltransferase Family 49 protein
TRINITY_GG_1232_c9_g1_i2	GT1		Glycosyltransferase Family 1 protein
TRINITY_GG_12567_c33_g1_i2	GT35	fragment C-term;	Glycosyltransferase Family 35 protein
TRINITY_GG_12567_c33_g2_i1	GT35	fragment N-term;	Glycosyltransferase Family 35 protein
TRINITY_GG_12609_c5_g1_i6	GT7		Glycosyltransferase Family 7 protein
TRINITY_GG_12775_c0_g2_i1	GT27-CBM13	fragment C-term;	Glycosyltransferase Family 27 / Carbohydrate-Binding Module Family 13 protein
TRINITY_GG_13017_c0_g1_i6	GH56		Glycoside Hydrolase Family 56 protein
TRINITY_GG_13614_c2_g1_i3	GT14	fragment N-term;	Glycosyltransferase Family 14 protein
TRINITY_GG_13614_c2_g2_i10	GT14	fragment C-term;	Glycosyltransferase Family 14 protein
TRINITY_GG_13858_c0_g1_i2	GT7	fragment N-term;	Glycosyltransferase Family 7 protein
TRINITY_GG_13864_c1_g1_i3	GT1		Glycosyltransferase Family 1 protein
TRINITY_GG_14109_c17_g1_i1	GT1		Glycosyltransferase Family 1 protein
TRINITY_GG_14693_c6_g1_i1	GH25		Glycoside Hydrolase Family 25 protein
TRINITY_GG_14866_c4_g1_i1	GH37		Glycoside Hydrolase Family 37 protein
TRINITY_GG_14911_c3_g1_i2	GT76		Glycosyltransferase Family 76 protein
TRINITY_GG_15528_c7_g2_i3	GT31		Glycosyltransferase Family 31 protein
TRINITY_GG_1577_c13_g2_i2	CBM20		Carbohydrate-Binding Module Family 20 protein
TRINITY_GG_15838_c3_g1_i1	GT43		Glycosyltransferase Family 43 protein
TRINITY_GG_15842_c6_g1_i1	GT1		Glycosyltransferase Family 1 protein
TRINITY_GG_1599_c5_g1_i4	GT98	fragment N-term;	Glycosyltransferase Family 98 protein
TRINITY_GG_16003_c7_g1_i4	GT1		Glycosyltransferase Family 1 protein
TRINITY_GG_16276_c7_g1_i1	GT1		Glycosyltransferase Family 1 protein
TRINITY_GG_16557_c1_g1_i1	GT92		Glycosyltransferase Family 92 protein
TRINITY_GG_16905_c0_g1_i1	GH25		Glycoside Hydrolase Family 25 protein
TRINITY_GG_17003_c11_g1_i2	GT31-GT7		Glycosyltransferase Family 31 / Glycosyltransferase Family 7 protein
TRINITY_GG_17864_c0_g1_i1	GT1	fragment C-term;	Glycosyltransferase Family 1 protein
TRINITY_GG_19926_c21_g1_i1	GT1	fragment N-term;	Glycosyltransferase Family 1 protein
TRINITY_GG_20025_c10_g1_i1	GH35		Glycoside Hydrolase Family 35 protein
TRINITY_GG_20027_c4_g1_i1	GH31		Glycoside Hydrolase Family 31 protein
TRINITY_GG_20142_c15_g1_i12	GT54	fragment C-term;	Glycosyltransferase Family 54 protein
TRINITY_GG_20142_c16_g1_i17	GT54		Glycosyltransferase Family 54 protein
TRINITY_GG_20805_c6_g1_i5	GH30_1		Glycoside Hydrolase Family 30 protein
TRINITY_GG_20871_c0_g1_i1	GT43		Glycosyltransferase Family 43 protein
TRINITY_GG_20992_c3_g1_i1	GT31	fragment C-term;	Glycosyltransferase Family 31 protein
TRINITY_GG_21007_c3_g1_i3	GT31	fragment N-term / C-term;	Glycosyltransferase Family 31 protein
TRINITY_GG_21087_c4_g1_i2	GT18		Glycosyltransferase Family 18 protein
TRINITY_GG_21096_c7_g1_i13	GH56		Glycoside Hydrolase Family 56 protein
TRINITY_GG_21602_c16_g1_i8	GT14	fragment C-term;	Glycosyltransferase Family 14 protein
TRINITY_GG_21602_c16_g2_i3	GT14	fragment N-term;	Glycosyltransferase Family 14 protein
TRINITY_GG_21602_c16_g3_i1	GT14	fragment N-term / C-term;	Glycosyltransferase Family 14 protein
TRINITY_GG_21622_c0_g1_i1	GT11	fragment N-term;	Glycosyltransferase Family 11 protein
TRINITY_GG_22221_c6_g1_i1	GT31		Glycosyltransferase Family 31 protein
TRINITY_GG_2256_c4_g1_i5	GT14	splicing problem;	Glycosyltransferase Family 14 protein
TRINITY_GG_22816_c12_g1_i1	GH13		Glycoside Hydrolase Family 13 protein
TRINITY_GG_23437_c11_g1_i4	GT31		Glycosyltransferase Family 31 protein
TRINITY_GG_23481_c11_g1_i1	GT2		Glycosyltransferase Family 2 protein
TRINITY_GG_24286_c16_g1_i2	GT1		Glycosyltransferase Family 1 protein
TRINITY_GG_24286_c20_g2_i1	GT31	fragment N-term;	Glycosyltransferase Family 31 protein
TRINITY_GG_24534_c3_g1_i4	GT4		Glycosyltransferase Family 4 protein
TRINITY_GG_2558_c4_g1_i1	GT10		Glycosyltransferase Family 10 protein
TRINITY_GG_25879_c0_g1_i3	GT14		Glycosyltransferase Family 14 protein
TRINITY_GG_26062_c13_g1_i10	GT14		Glycosyltransferase Family 14 protein
TRINITY_GG_27008_c5_g1_i1	GH38		Glycoside Hydrolase Family 38 protein
TRINITY_GG_27198_c7_g1_i12	GT31		Glycosyltransferase Family 31 protein
TRINITY_GG_27240_c0_g1_i1	GT1		Glycosyltransferase Family 1 protein
TRINITY_GG_27314_c8_g1_i16	GH13_15		Glycoside Hydrolase Family 13 protein
TRINITY_GG_27316_c4_g1_i1	GH13_15		Glycoside Hydrolase Family 13 protein
TRINITY_GG_27500_c14_g1_i1	GT27-CBM13		Glycosyltransferase Family 27 / Carbohydrate-Binding Module Family 13 protein
TRINITY_GG_27500_c18_g1_i3	GT27-CBM13	fragment C-term;	Glycosyltransferase Family 27 / Carbohydrate-Binding Module Family 13 protein
TRINITY_GG_28127_c0_g1_i1	GH22		Glycoside Hydrolase Family 22 protein
TRINITY_GG_28705_c5_g1_i1	GT24		Glycosyltransferase Family 24 protein
TRINITY_GG_29057_c5_g1_i1	GT98	fragment C-term;	Glycosyltransferase Family 98 protein
TRINITY_GG_29558_c2_g1_i1	GT31-GT7	fragment C-term;	Glycosyltransferase Family 31 / Glycosyltransferase Family 7 protein
TRINITY_GG_29558_c2_g2_i2	GT7	fragment N-term;	Glycosyltransferase Family 7 protein
TRINITY_GG_29857_c17_g1_i8	GT47		Glycosyltransferase Family 47 protein
TRINITY_GG_29911_c27_g1_i2	GT58		Glycosyltransferase Family 58 protein
TRINITY_GG_30533_c3_g1_i3	GH20		Glycoside Hydrolase Family 20 protein
TRINITY_GG_30780_c9_g1_i5	GT1	fragment C-term;	Glycosyltransferase Family 1 protein
TRINITY_GG_30841_c12_g1_i2	GT41		Glycosyltransferase Family 41 protein
TRINITY_GG_31782_c2_g1_i2	GT92	fragment N-term;	Glycosyltransferase Family 92 protein
TRINITY_GG_32657_c7_g1_i1	GT49		Glycosyltransferase Family 49 protein
TRINITY_GG_32883_c11_g1_i1	GT21		Glycosyltransferase Family 21 protein
TRINITY_GG_32983_c20_g1_i3	GH37		Glycoside Hydrolase Family 37 protein
TRINITY_GG_33042_c35_g1_i2	GT4		Glycosyltransferase Family 4 protein
TRINITY_GG_33126_c12_g2_i1	GT20	fragment N-term / C-term;	Glycosyltransferase Family 20 protein
TRINITY_GG_33126_c12_g3_i1	GT20	fragment C-term;	Glycosyltransferase Family 20 protein
TRINITY_GG_3436_c0_g1_i1	GH22	fragment N-term;	Glycoside Hydrolase Family 22 protein
TRINITY_GG_34701_c1_g1_i1	GT31		Glycosyltransferase Family 31 protein
TRINITY_GG_34712_c8_g1_i4	GT1	fragment C-term;	Glycosyltransferase Family 1 protein
TRINITY_GG_34737_c7_g1_i1	GT8		Glycosyltransferase Family 8 protein
TRINITY_GG_34892_c6_g1_i7	GT50	fragment N-term;	Glycosyltransferase Family 50 protein
TRINITY_GG_34892_c6_g2_i4	GT50	fragment C-term;	Glycosyltransferase Family 50 protein
TRINITY_GG_34965_c2_g1_i1	GT11	fragment N-term;	Glycosyltransferase Family 11 protein
TRINITY_GG_35083_c8_g1_i5	GH1		Glycoside Hydrolase Family 1 protein
TRINITY_GG_35181_c10_g4_i4	GH47		Glycoside Hydrolase Family 47 protein
TRINITY_GG_35471_c0_g1_i2	GT92	fragment N-term;	Glycosyltransferase Family 92 protein
TRINITY_GG_35559_c5_g1_i2	GH13	fragment C-term;	Glycoside Hydrolase Family 13 protein
TRINITY_GG_35731_c5_g1_i2	CBM48-GH13_8		Carbohydrate-Binding Module Family 48 / Glycoside Hydrolase Family 13 protein
TRINITY_GG_35876_c0_g1_i7	CBM14-CBM14-CBM14-CBM14-CBM14		Carbohydrate-Binding Module Family 14 protein
TRINITY_GG_35919_c8_g1_i3	GT47		Glycosyltransferase Family 47 protein
TRINITY_GG_36086_c4_g1_i1	GH20		Glycoside Hydrolase Family 20 protein
TRINITY_GG_36202_c7_g1_i2	GH25		Glycoside Hydrolase Family 25 protein
TRINITY_GG_36209_c9_g1_i3	GT1		Glycosyltransferase Family 1 protein
TRINITY_GG_36214_c3_g1_i3	GT1		Glycosyltransferase Family 1 protein
TRINITY_GG_36224_c11_g1_i1	GT1		Glycosyltransferase Family 1 protein
TRINITY_GG_36228_c2_g1_i2	GT1	fragment N-term;	Glycosyltransferase Family 1 protein
TRINITY_GG_36228_c3_g1_i3	GT1	fragment C-term;	Glycosyltransferase Family 1 protein
TRINITY_GG_36228_c3_g2_i2	GT1	fragment C-term;	Glycosyltransferase Family 1 protein
TRINITY_GG_36229_c3_g1_i8	GT1		Glycosyltransferase Family 1 protein
TRINITY_GG_37119_c3_g1_i1	GT1		Glycosyltransferase Family 1 protein
TRINITY_GG_37297_c9_g1_i1	GH31		Glycoside Hydrolase Family 31 protein
TRINITY_GG_37710_c8_g1_i6	GT1		Glycosyltransferase Family 1 protein
TRINITY_GG_38134_c12_g1_i6	GT1	splicing problem;	Glycosyltransferase Family 1 protein
TRINITY_GG_38356_c12_g1_i11	GT92	fragment C-term;	Glycosyltransferase Family 92 protein
TRINITY_GG_38358_c2_g1_i2	GT92		Glycosyltransferase Family 92 protein
TRINITY_GG_38688_c4_g1_i2	GH13_25-GH133	fragment N-term;	Glycoside Hydrolase Family 13 / Glycoside Hydrolase Family 133 protein
TRINITY_GG_38727_c2_g1_i1	GT11	fragment N-term;	Glycosyltransferase Family 11 protein
TRINITY_GG_38764_c20_g1_i1	GT92	fragment N-term;	Glycosyltransferase Family 92 protein
TRINITY_GG_38764_c21_g1_i12	GT92	fragment N-term;	Glycosyltransferase Family 92 protein
TRINITY_GG_39528_c10_g1_i2	GH37		Glycoside Hydrolase Family 37 protein
TRINITY_GG_41736_c14_g1_i1	GH25	fragment N-term;	Glycoside Hydrolase Family 25 protein
TRINITY_GG_41800_c5_g1_i1	GH47		Glycoside Hydrolase Family 47 protein
TRINITY_GG_43283_c4_g1_i1	GT66		Glycosyltransferase Family 66 protein
TRINITY_GG_43458_c0_g1_i1	CBM13	fragment N-term;	Carbohydrate-Binding Module Family 13 protein
TRINITY_GG_43635_c11_g2_i1	GH47	fragment C-term;	Glycoside Hydrolase Family 47 protein
TRINITY_GG_43732_c1_g1_i1	GT4		Glycosyltransferase Family 4 protein
TRINITY_GG_44602_c2_g1_i3	GT31		Glycosyltransferase Family 31 protein
TRINITY_GG_44912_c14_g1_i2	GT47-GT64		Glycosyltransferase Family 47 / Glycosyltransferase Family 64 protein
TRINITY_GG_45072_c9_g1_i3	CBM14-CBM14-CBM14		Carbohydrate-Binding Module Family 14 protein
TRINITY_GG_45077_c10_g1_i1	GT1	fragment C-term;	Glycosyltransferase Family 1 protein
TRINITY_GG_45077_c10_g2_i4	GT1	fragment N-term;	Glycosyltransferase Family 1 protein
TRINITY_GG_45155_c6_g1_i1	GT16		Glycosyltransferase Family 16 protein
TRINITY_GG_45160_c7_g2_i6	GT47	fragment N-term / C-term;	Glycosyltransferase Family 47 protein
TRINITY_GG_46680_c4_g1_i3	GT13		Glycosyltransferase Family 13 protein
TRINITY_GG_46711_c8_g2_i2	GH29		Glycoside Hydrolase Family 29 protein
TRINITY_GG_46878_c8_g1_i1	CBM21		Carbohydrate-Binding Module Family 21 protein
TRINITY_GG_47088_c2_g1_i5	GT92		Glycosyltransferase Family 92 protein
TRINITY_GG_47228_c2_g1_i3	GH37		Glycoside Hydrolase Family 37 protein
TRINITY_GG_47266_c39_g1_i1	GT8	splicing problem;	Glycosyltransferase Family 8 protein
TRINITY_GG_47933_c3_g1_i1	GT10		Glycosyltransferase Family 10 protein
TRINITY_GG_48795_c15_g1_i4	GT57	splicing problem;	Glycosyltransferase Family 57 protein
TRINITY_GG_50841_c10_g1_i6	GT14		Glycosyltransferase Family 14 protein
TRINITY_GG_50895_c1_g1_i2	GT43		Glycosyltransferase Family 43 protein
TRINITY_GG_50917_c14_g1_i2	GT14		Glycosyltransferase Family 14 protein
TRINITY_GG_51558_c0_g1_i1	CBM14-CBM14-CBM14-CBM14-CBM14-CBM14		Carbohydrate-Binding Module Family 14 protein
TRINITY_GG_51560_c0_g2_i1	CBM14-CBM14-CBM14-CBM14		Carbohydrate-Binding Module Family 14 protein
TRINITY_GG_51932_c4_g1_i2	GH25		Glycoside Hydrolase Family 25 protein
TRINITY_GG_52434_c14_g1_i5	GT57		Glycosyltransferase Family 57 protein
TRINITY_GG_53011_c12_g1_i13	GT92		Glycosyltransferase Family 92 protein
TRINITY_GG_53129_c0_g1_i20	GT14	splicing problem;	Glycosyltransferase Family 14 protein
TRINITY_GG_53713_c3_g1_i1	GH20		Glycoside Hydrolase Family 20 protein
TRINITY_GG_53804_c1_g1_i2	GT3		Glycosyltransferase Family 3 protein
TRINITY_GG_53877_c2_g2_i1	GT11	fragment N-term;	Glycosyltransferase Family 11 protein
TRINITY_GG_54447_c2_g1_i1	GH31		Glycoside Hydrolase Family 31 protein
TRINITY_GG_55017_c6_g1_i2	GH13_25	fragment C-term;	Glycoside Hydrolase Family 13 protein
TRINITY_GG_55045_c4_g1_i1	GT1		Glycosyltransferase Family 1 protein
TRINITY_GG_55932_c13_g1_i3	GT27-CBM13		Glycosyltransferase Family 27 / Carbohydrate-Binding Module Family 13 protein
TRINITY_GG_56216_c1_g1_i4	GT31		Glycosyltransferase Family 31 protein
TRINITY_GG_57020_c4_g1_i2	GH84		Glycoside Hydrolase Family 84 protein
TRINITY_GG_57588_c13_g1_i6	GT1		Glycosyltransferase Family 1 protein
TRINITY_GG_58335_c1_g1_i4	GT22		Glycosyltransferase Family 22 protein
TRINITY_GG_58994_c1_g2_i6	GT59	fragment N-term;	Glycosyltransferase Family 59 protein
TRINITY_GG_59543_c11_g1_i4	GH20	fragment N-term;	Glycoside Hydrolase Family 20 protein
TRINITY_GG_59811_c1_g1_i1	CBM50		Carbohydrate-Binding Module Family 50 protein
TRINITY_GG_60516_c0_g1_i1	GH25		Glycoside Hydrolase Family 25 protein
TRINITY_GG_60876_c10_g1_i1	GT2		Glycosyltransferase Family 2 protein
TRINITY_GG_61180_c4_g1_i11	GH25	fragment N-term / C-term;	Glycoside Hydrolase Family 25 protein
TRINITY_GG_61373_c8_g1_i1	GH31		Glycoside Hydrolase Family 31 protein
TRINITY_GG_61607_c3_g1_i8	GT43		Glycosyltransferase Family 43 protein
TRINITY_GG_61962_c20_g1_i2	GT7		Glycosyltransferase Family 7 protein
TRINITY_GG_62060_c8_g1_i1	CBM48		Carbohydrate-Binding Module Family 48 protein
TRINITY_GG_62467_c0_g1_i1	GH19		Glycoside Hydrolase Family 19 protein
TRINITY_GG_62917_c14_g2_i2	GT2		Glycosyltransferase Family 2 protein
TRINITY_GG_6313_c18_g1_i2	GH47	fragment N-term;	Glycoside Hydrolase Family 47 protein
TRINITY_GG_64413_c4_g1_i1	GT22		Glycosyltransferase Family 22 protein
TRINITY_GG_65000_c14_g1_i1	GH37	fragment C-term;	Glycoside Hydrolase Family 37 protein
TRINITY_GG_65056_c3_g1_i2	GH63	fragment C-term;	Glycoside Hydrolase Family 63 protein
TRINITY_GG_65171_c2_g1_i2	GT10		Glycosyltransferase Family 10 protein
TRINITY_GG_65209_c24_g1_i3	GH25	fragment N-term;	Glycoside Hydrolase Family 25 protein
TRINITY_GG_65209_c28_g1_i2	GH25		Glycoside Hydrolase Family 25 protein
TRINITY_GG_65522_c5_g1_i6	GH47	splicing problem;	Glycoside Hydrolase Family 47 protein
TRINITY_GG_65984_c9_g1_i1	GH31		Glycoside Hydrolase Family 31 protein
TRINITY_GG_66509_c37_g1_i9	GH38		Glycoside Hydrolase Family 38 protein
TRINITY_GG_66914_c3_g1_i5	GT7	fragment C-term;	Glycosyltransferase Family 7 protein
TRINITY_GG_67053_c3_g1_i5	GT92	fragment N-term;	Glycosyltransferase Family 92 protein
TRINITY_GG_67162_c4_g1_i2	GH116		Glycoside Hydrolase Family 116 protein
TRINITY_GG_67879_c11_g1_i6	GT65	fragment N-term;	Glycosyltransferase Family 65 protein
TRINITY_GG_67926_c4_g1_i1	GT27-CBM13		Glycosyltransferase Family 27 / Carbohydrate-Binding Module Family 13 protein
TRINITY_GG_68044_c10_g1_i1	GT23		Glycosyltransferase Family 23 protein
TRINITY_GG_68470_c11_g1_i4	GT31-GT7	fragment N-term;	Glycosyltransferase Family 31 / Glycosyltransferase Family 7 protein
TRINITY_GG_68551_c8_g1_i1	GT7		Glycosyltransferase Family 7 protein
TRINITY_GG_68724_c0_g1_i3	GH38	fragment N-term;	Glycoside Hydrolase Family 38 protein
TRINITY_GG_69241_c4_g1_i4	GT31		Glycosyltransferase Family 31 protein
TRINITY_GG_69243_c1_g1_i2	GT31		Glycosyltransferase Family 31 protein
TRINITY_GG_69348_c12_g1_i11	GH47		Glycoside Hydrolase Family 47 protein
TRINITY_GG_70128_c8_g1_i3	GT21		Glycosyltransferase Family 21 protein
TRINITY_GG_70525_c3_g1_i1	GT27-CBM13		Glycosyltransferase Family 27 / Carbohydrate-Binding Module Family 13 protein
TRINITY_GG_71377_c19_g1_i2	GT3	fragment N-term;	Glycosyltransferase Family 3 protein
TRINITY_GG_71399_c2_g1_i1	GT3	fragment C-term;	Glycosyltransferase Family 3 protein
TRINITY_GG_71559_c2_g1_i2	GH30_1		Glycoside Hydrolase Family 30 protein
TRINITY_GG_71986_c1_g1_i15	GT14	fragment N-term;	Glycosyltransferase Family 14 protein
TRINITY_GG_7203_c16_g2_i5	GT1		Glycosyltransferase Family 1 protein
TRINITY_GG_72455_c2_g1_i2	GT31		Glycosyltransferase Family 31 protein
TRINITY_GG_72843_c4_g1_i4	GT25		Glycosyltransferase Family 25 protein
TRINITY_GG_73019_c1_g1_i1	GH22		Glycoside Hydrolase Family 22 protein
TRINITY_GG_73500_c3_g1_i4	GT11	fragment C-term;	Glycosyltransferase Family 11 protein
TRINITY_GG_73611_c4_g1_i1	GT61	fragment N-term;	Glycosyltransferase Family 61 protein
TRINITY_GG_73614_c7_g1_i2	GT61	fragment C-term;	Glycosyltransferase Family 61 protein
TRINITY_GG_73699_c3_g1_i3	GH25		Glycoside Hydrolase Family 25 protein
TRINITY_GG_7376_c0_g1_i8	GH85	fragment N-term;	Glycoside Hydrolase Family 85 protein
TRINITY_GG_73849_c4_g1_i6	GT43	fragment C-term;	Glycosyltransferase Family 43 protein
TRINITY_GG_74092_c11_g2_i6	GT2		Glycosyltransferase Family 2 protein
TRINITY_GG_74564_c0_g1_i2	GT92	fragment N-term;	Glycosyltransferase Family 92 protein
TRINITY_GG_74970_c10_g1_i4	GH25		Glycoside Hydrolase Family 25 protein
TRINITY_GG_75033_c24_g1_i2	GH18-CBM14-CBM14		Glycoside Hydrolase Family 18 / Carbohydrate-Binding Module Family 14 protein
TRINITY_GG_75209_c7_g1_i3	GH20		Glycoside Hydrolase Family 20 protein
TRINITY_GG_75220_c2_g1_i1	GH20		Glycoside Hydrolase Family 20 protein
TRINITY_GG_75486_c20_g1_i1	GT20		Glycosyltransferase Family 20 protein
TRINITY_GG_75494_c6_g1_i1	GT1		Glycosyltransferase Family 1 protein
TRINITY_GG_75687_c9_g1_i2	GT4		Glycosyltransferase Family 4 protein
TRINITY_GG_75749_c5_g1_i2	GH27		Glycoside Hydrolase Family 27 protein
TRINITY_GG_75916_c22_g1_i7	GT27-CBM13	fragment N-term;	Glycosyltransferase Family 27 / Carbohydrate-Binding Module Family 13 protein
TRINITY_GG_75916_c23_g1_i6	GT27	fragment C-term;	Glycosyltransferase Family 27 protein
TRINITY_GG_75916_c27_g1_i5	GT27-CBM13		Glycosyltransferase Family 27 / Carbohydrate-Binding Module Family 13 protein
TRINITY_GG_75916_c27_g2_i4	GT27	fragment C-term;	Glycosyltransferase Family 27 protein
TRINITY_GG_76262_c0_g1_i1	GT1		Glycosyltransferase Family 1 protein
TRINITY_GG_77063_c1_g1_i2	GT14	fragment N-term;	Glycosyltransferase Family 14 protein
TRINITY_GG_77064_c1_g1_i1	GT14	fragment C-term;	Glycosyltransferase Family 14 protein
TRINITY_GG_77476_c4_g1_i1	GH25		Glycoside Hydrolase Family 25 protein
TRINITY_GG_77788_c5_g1_i1	GH18-GH18	fragment N-term;	Glycoside Hydrolase Family 18 protein
TRINITY_GG_77906_c16_g2_i1	GT31	fragment N-term;	Glycosyltransferase Family 31 protein
TRINITY_GG_78084_c11_g1_i3	GT2		Glycosyltransferase Family 2 protein
TRINITY_GG_78216_c5_g1_i2	GT10		Glycosyltransferase Family 10 protein
TRINITY_GG_78261_c3_g1_i3	GH35		Glycoside Hydrolase Family 35 protein
TRINITY_GG_78375_c0_g1_i2	GH2		Glycoside Hydrolase Family 2 protein
TRINITY_GG_78646_c1_g1_i1	GH27		Glycoside Hydrolase Family 27 protein
TRINITY_GG_78664_c2_g1_i1	GH27		Glycoside Hydrolase Family 27 protein
TRINITY_GG_78894_c19_g1_i1	CBM48		Carbohydrate-Binding Module Family 48 protein
TRINITY_GG_78987_c7_g1_i4	GT27-CBM13		Glycosyltransferase Family 27 / Carbohydrate-Binding Module Family 13 protein
TRINITY_GG_79433_c7_g1_i3	GT1		Glycosyltransferase Family 1 protein
TRINITY_GG_79723_c1_g2_i3	GT1		Glycosyltransferase Family 1 protein
TRINITY_GG_81187_c2_g1_i2	GH18	splicing problem;	Glycoside Hydrolase Family 18 protein
TRINITY_GG_81782_c3_g1_i1	GT1		Glycosyltransferase Family 1 protein
TRINITY_GG_81788_c13_g1_i8	GT11	fragment C-term;	Glycosyltransferase Family 11 protein
TRINITY_GG_81788_c14_g1_i10	GT11	splicing problem;	Glycosyltransferase Family 11 protein
TRINITY_GG_81942_c4_g1_i5	GT1	fragment N-term;	Glycosyltransferase Family 1 protein
TRINITY_GG_82048_c6_g1_i9	GT92	fragment N-term / C-term;	Glycosyltransferase Family 92 protein
TRINITY_GG_82331_c1_g2_i3	GH19	fragment N-term;	Glycoside Hydrolase Family 19 protein
TRINITY_GG_82836_c9_g1_i3	GT1		Glycosyltransferase Family 1 protein
TRINITY_GG_83139_c19_g1_i1	GH37	fragment N-term;	Glycoside Hydrolase Family 37 protein
TRINITY_GG_83499_c20_g1_i4	GT13		Glycosyltransferase Family 13 protein
TRINITY_GG_83662_c8_g1_i1	GT27	fragment N-term / C-term;	Glycosyltransferase Family 27 protein
TRINITY_GG_8638_c12_g1_i1	CE9		Carbohydrate Esterase Family 9 protein
TRINITY_GG_9016_c1_g1_i2	CBM57		Carbohydrate-Binding Module Family 57 protein
TRINITY_GG_9250_c5_g1_i3	GH38	fragment C-term;	Glycoside Hydrolase Family 38 protein
TRINITY_GG_9338_c5_g1_i3	GT10		Glycosyltransferase Family 10 protein
TRINITY_GG_9773_c10_g1_i1	GH2	fragment N-term;	Glycoside Hydrolase Family 2 protein
TRINITY_GG_9840_c18_g1_i18	GT3	fragment N-term;	Glycosyltransferase Family 3 protein

## Sheet: complete
protein_Id	description	model_notes	defination
TRINITY_GG_10225_c7_g1_i6	CBM20		Carbohydrate-Binding Module Family 20 protein
TRINITY_GG_11449_c0_g1_i2	GT31		Glycosyltransferase Family 31 protein
TRINITY_GG_12000_c1_g1_i5	GT13		Glycosyltransferase Family 13 protein
TRINITY_GG_12218_c7_g2_i3	GT49		Glycosyltransferase Family 49 protein
TRINITY_GG_1232_c9_g1_i2	GT1		Glycosyltransferase Family 1 protein
TRINITY_GG_12609_c5_g1_i6	GT7		Glycosyltransferase Family 7 protein
TRINITY_GG_13017_c0_g1_i6	GH56		Glycoside Hydrolase Family 56 protein
TRINITY_GG_13864_c1_g1_i3	GT1		Glycosyltransferase Family 1 protein
TRINITY_GG_14109_c17_g1_i1	GT1		Glycosyltransferase Family 1 protein
TRINITY_GG_14693_c6_g1_i1	GH25		Glycoside Hydrolase Family 25 protein
TRINITY_GG_14866_c4_g1_i1	GH37		Glycoside Hydrolase Family 37 protein
TRINITY_GG_14911_c3_g1_i2	GT76		Glycosyltransferase Family 76 protein
TRINITY_GG_15528_c7_g2_i3	GT31		Glycosyltransferase Family 31 protein
TRINITY_GG_1577_c13_g2_i2	CBM20		Carbohydrate-Binding Module Family 20 protein
TRINITY_GG_15838_c3_g1_i1	GT43		Glycosyltransferase Family 43 protein
TRINITY_GG_15842_c6_g1_i1	GT1		Glycosyltransferase Family 1 protein
TRINITY_GG_16003_c7_g1_i4	GT1		Glycosyltransferase Family 1 protein
TRINITY_GG_16276_c7_g1_i1	GT1		Glycosyltransferase Family 1 protein
TRINITY_GG_16557_c1_g1_i1	GT92		Glycosyltransferase Family 92 protein
TRINITY_GG_16905_c0_g1_i1	GH25		Glycoside Hydrolase Family 25 protein
TRINITY_GG_17003_c11_g1_i2	GT31-GT7		Glycosyltransferase Family 31 / Glycosyltransferase Family 7 protein
TRINITY_GG_20025_c10_g1_i1	GH35		Glycoside Hydrolase Family 35 protein
TRINITY_GG_20027_c4_g1_i1	GH31		Glycoside Hydrolase Family 31 protein
TRINITY_GG_20142_c16_g1_i17	GT54		Glycosyltransferase Family 54 protein
TRINITY_GG_20805_c6_g1_i5	GH30_1		Glycoside Hydrolase Family 30 protein
TRINITY_GG_20871_c0_g1_i1	GT43		Glycosyltransferase Family 43 protein
TRINITY_GG_21087_c4_g1_i2	GT18		Glycosyltransferase Family 18 protein
TRINITY_GG_21096_c7_g1_i13	GH56		Glycoside Hydrolase Family 56 protein
TRINITY_GG_22221_c6_g1_i1	GT31		Glycosyltransferase Family 31 protein
TRINITY_GG_22816_c12_g1_i1	GH13		Glycoside Hydrolase Family 13 protein
TRINITY_GG_23437_c11_g1_i4	GT31		Glycosyltransferase Family 31 protein
TRINITY_GG_23481_c11_g1_i1	GT2		Glycosyltransferase Family 2 protein
TRINITY_GG_24286_c16_g1_i2	GT1		Glycosyltransferase Family 1 protein
TRINITY_GG_24534_c3_g1_i4	GT4		Glycosyltransferase Family 4 protein
TRINITY_GG_2558_c4_g1_i1	GT10		Glycosyltransferase Family 10 protein
TRINITY_GG_25879_c0_g1_i3	GT14		Glycosyltransferase Family 14 protein
TRINITY_GG_26062_c13_g1_i10	GT14		Glycosyltransferase Family 14 protein
TRINITY_GG_27008_c5_g1_i1	GH38		Glycoside Hydrolase Family 38 protein
TRINITY_GG_27198_c7_g1_i12	GT31		Glycosyltransferase Family 31 protein
TRINITY_GG_27240_c0_g1_i1	GT1		Glycosyltransferase Family 1 protein
TRINITY_GG_27314_c8_g1_i16	GH13_15		Glycoside Hydrolase Family 13 protein
TRINITY_GG_27316_c4_g1_i1	GH13_15		Glycoside Hydrolase Family 13 protein
TRINITY_GG_27500_c14_g1_i1	GT27-CBM13		Glycosyltransferase Family 27 / Carbohydrate-Binding Module Family 13 protein
TRINITY_GG_28127_c0_g1_i1	GH22		Glycoside Hydrolase Family 22 protein
TRINITY_GG_28705_c5_g1_i1	GT24		Glycosyltransferase Family 24 protein
TRINITY_GG_29857_c17_g1_i8	GT47		Glycosyltransferase Family 47 protein
TRINITY_GG_29911_c27_g1_i2	GT58		Glycosyltransferase Family 58 protein
TRINITY_GG_30533_c3_g1_i3	GH20		Glycoside Hydrolase Family 20 protein
TRINITY_GG_30841_c12_g1_i2	GT41		Glycosyltransferase Family 41 protein
TRINITY_GG_32657_c7_g1_i1	GT49		Glycosyltransferase Family 49 protein
TRINITY_GG_32883_c11_g1_i1	GT21		Glycosyltransferase Family 21 protein
TRINITY_GG_32983_c20_g1_i3	GH37		Glycoside Hydrolase Family 37 protein
TRINITY_GG_33042_c35_g1_i2	GT4		Glycosyltransferase Family 4 protein
TRINITY_GG_34701_c1_g1_i1	GT31		Glycosyltransferase Family 31 protein
TRINITY_GG_34737_c7_g1_i1	GT8		Glycosyltransferase Family 8 protein
TRINITY_GG_35083_c8_g1_i5	GH1		Glycoside Hydrolase Family 1 protein
TRINITY_GG_35181_c10_g4_i4	GH47		Glycoside Hydrolase Family 47 protein
TRINITY_GG_35731_c5_g1_i2	CBM48-GH13_8		Carbohydrate-Binding Module Family 48 / Glycoside Hydrolase Family 13 protein
TRINITY_GG_35876_c0_g1_i7	CBM14-CBM14-CBM14-CBM14-CBM14		Carbohydrate-Binding Module Family 14 protein
TRINITY_GG_35919_c8_g1_i3	GT47		Glycosyltransferase Family 47 protein
TRINITY_GG_36086_c4_g1_i1	GH20		Glycoside Hydrolase Family 20 protein
TRINITY_GG_36202_c7_g1_i2	GH25		Glycoside Hydrolase Family 25 protein
TRINITY_GG_36209_c9_g1_i3	GT1		Glycosyltransferase Family 1 protein
TRINITY_GG_36214_c3_g1_i3	GT1		Glycosyltransferase Family 1 protein
TRINITY_GG_36224_c11_g1_i1	GT1		Glycosyltransferase Family 1 protein
TRINITY_GG_36229_c3_g1_i8	GT1		Glycosyltransferase Family 1 protein
TRINITY_GG_37119_c3_g1_i1	GT1		Glycosyltransferase Family 1 protein
TRINITY_GG_37297_c9_g1_i1	GH31		Glycoside Hydrolase Family 31 protein
TRINITY_GG_37710_c8_g1_i6	GT1		Glycosyltransferase Family 1 protein
TRINITY_GG_38358_c2_g1_i2	GT92		Glycosyltransferase Family 92 protein
TRINITY_GG_39528_c10_g1_i2	GH37		Glycoside Hydrolase Family 37 protein
TRINITY_GG_41800_c5_g1_i1	GH47		Glycoside Hydrolase Family 47 protein
TRINITY_GG_43283_c4_g1_i1	GT66		Glycosyltransferase Family 66 protein
TRINITY_GG_43732_c1_g1_i1	GT4		Glycosyltransferase Family 4 protein
TRINITY_GG_44602_c2_g1_i3	GT31		Glycosyltransferase Family 31 protein
TRINITY_GG_44912_c14_g1_i2	GT47-GT64		Glycosyltransferase Family 47 / Glycosyltransferase Family 64 protein
TRINITY_GG_45072_c9_g1_i3	CBM14-CBM14-CBM14		Carbohydrate-Binding Module Family 14 protein
TRINITY_GG_45155_c6_g1_i1	GT16		Glycosyltransferase Family 16 protein
TRINITY_GG_46680_c4_g1_i3	GT13		Glycosyltransferase Family 13 protein
TRINITY_GG_46711_c8_g2_i2	GH29		Glycoside Hydrolase Family 29 protein
TRINITY_GG_46878_c8_g1_i1	CBM21		Carbohydrate-Binding Module Family 21 protein
TRINITY_GG_47088_c2_g1_i5	GT92		Glycosyltransferase Family 92 protein
TRINITY_GG_47228_c2_g1_i3	GH37		Glycoside Hydrolase Family 37 protein
TRINITY_GG_47933_c3_g1_i1	GT10		Glycosyltransferase Family 10 protein
TRINITY_GG_50841_c10_g1_i6	GT14		Glycosyltransferase Family 14 protein
TRINITY_GG_50895_c1_g1_i2	GT43		Glycosyltransferase Family 43 protein
TRINITY_GG_50917_c14_g1_i2	GT14		Glycosyltransferase Family 14 protein
TRINITY_GG_51558_c0_g1_i1	CBM14-CBM14-CBM14-CBM14-CBM14-CBM14		Carbohydrate-Binding Module Family 14 protein
TRINITY_GG_51560_c0_g2_i1	CBM14-CBM14-CBM14-CBM14		Carbohydrate-Binding Module Family 14 protein
TRINITY_GG_51932_c4_g1_i2	GH25		Glycoside Hydrolase Family 25 protein
TRINITY_GG_52434_c14_g1_i5	GT57		Glycosyltransferase Family 57 protein
TRINITY_GG_53011_c12_g1_i13	GT92		Glycosyltransferase Family 92 protein
TRINITY_GG_53713_c3_g1_i1	GH20		Glycoside Hydrolase Family 20 protein
TRINITY_GG_53804_c1_g1_i2	GT3		Glycosyltransferase Family 3 protein
TRINITY_GG_54447_c2_g1_i1	GH31		Glycoside Hydrolase Family 31 protein
TRINITY_GG_55045_c4_g1_i1	GT1		Glycosyltransferase Family 1 protein
TRINITY_GG_55932_c13_g1_i3	GT27-CBM13		Glycosyltransferase Family 27 / Carbohydrate-Binding Module Family 13 protein
TRINITY_GG_56216_c1_g1_i4	GT31		Glycosyltransferase Family 31 protein
TRINITY_GG_57020_c4_g1_i2	GH84		Glycoside Hydrolase Family 84 protein
TRINITY_GG_57588_c13_g1_i6	GT1		Glycosyltransferase Family 1 protein
TRINITY_GG_58335_c1_g1_i4	GT22		Glycosyltransferase Family 22 protein
TRINITY_GG_59811_c1_g1_i1	CBM50		Carbohydrate-Binding Module Family 50 protein
TRINITY_GG_60516_c0_g1_i1	GH25		Glycoside Hydrolase Family 25 protein
TRINITY_GG_60876_c10_g1_i1	GT2		Glycosyltransferase Family 2 protein
TRINITY_GG_61373_c8_g1_i1	GH31		Glycoside Hydrolase Family 31 protein
TRINITY_GG_61607_c3_g1_i8	GT43		Glycosyltransferase Family 43 protein
TRINITY_GG_61962_c20_g1_i2	GT7		Glycosyltransferase Family 7 protein
TRINITY_GG_62060_c8_g1_i1	CBM48		Carbohydrate-Binding Module Family 48 protein
TRINITY_GG_62467_c0_g1_i1	GH19		Glycoside Hydrolase Family 19 protein
TRINITY_GG_62917_c14_g2_i2	GT2		Glycosyltransferase Family 2 protein
TRINITY_GG_64413_c4_g1_i1	GT22		Glycosyltransferase Family 22 protein
TRINITY_GG_65171_c2_g1_i2	GT10		Glycosyltransferase Family 10 protein
TRINITY_GG_65209_c28_g1_i2	GH25		Glycoside Hydrolase Family 25 protein
TRINITY_GG_65984_c9_g1_i1	GH31		Glycoside Hydrolase Family 31 protein
TRINITY_GG_66509_c37_g1_i9	GH38		Glycoside Hydrolase Family 38 protein
TRINITY_GG_67162_c4_g1_i2	GH116		Glycoside Hydrolase Family 116 protein
TRINITY_GG_67926_c4_g1_i1	GT27-CBM13		Glycosyltransferase Family 27 / Carbohydrate-Binding Module Family 13 protein
TRINITY_GG_68044_c10_g1_i1	GT23		Glycosyltransferase Family 23 protein
TRINITY_GG_68551_c8_g1_i1	GT7		Glycosyltransferase Family 7 protein
TRINITY_GG_69241_c4_g1_i4	GT31		Glycosyltransferase Family 31 protein
TRINITY_GG_69243_c1_g1_i2	GT31		Glycosyltransferase Family 31 protein
TRINITY_GG_69348_c12_g1_i11	GH47		Glycoside Hydrolase Family 47 protein
TRINITY_GG_70128_c8_g1_i3	GT21		Glycosyltransferase Family 21 protein
TRINITY_GG_70525_c3_g1_i1	GT27-CBM13		Glycosyltransferase Family 27 / Carbohydrate-Binding Module Family 13 protein
TRINITY_GG_71559_c2_g1_i2	GH30_1		Glycoside Hydrolase Family 30 protein
TRINITY_GG_7203_c16_g2_i5	GT1		Glycosyltransferase Family 1 protein
TRINITY_GG_72455_c2_g1_i2	GT31		Glycosyltransferase Family 31 protein
TRINITY_GG_72843_c4_g1_i4	GT25		Glycosyltransferase Family 25 protein
TRINITY_GG_73019_c1_g1_i1	GH22		Glycoside Hydrolase Family 22 protein
TRINITY_GG_73699_c3_g1_i3	GH25		Glycoside Hydrolase Family 25 protein
TRINITY_GG_74092_c11_g2_i6	GT2		Glycosyltransferase Family 2 protein
TRINITY_GG_74970_c10_g1_i4	GH25		Glycoside Hydrolase Family 25 protein
TRINITY_GG_75033_c24_g1_i2	GH18-CBM14-CBM14		Glycoside Hydrolase Family 18 / Carbohydrate-Binding Module Family 14 protein
TRINITY_GG_75209_c7_g1_i3	GH20		Glycoside Hydrolase Family 20 protein
TRINITY_GG_75220_c2_g1_i1	GH20		Glycoside Hydrolase Family 20 protein
TRINITY_GG_75486_c20_g1_i1	GT20		Glycosyltransferase Family 20 protein
TRINITY_GG_75494_c6_g1_i1	GT1		Glycosyltransferase Family 1 protein
TRINITY_GG_75687_c9_g1_i2	GT4		Glycosyltransferase Family 4 protein
TRINITY_GG_75749_c5_g1_i2	GH27		Glycoside Hydrolase Family 27 protein
TRINITY_GG_75916_c27_g1_i5	GT27-CBM13		Glycosyltransferase Family 27 / Carbohydrate-Binding Module Family 13 protein
TRINITY_GG_76262_c0_g1_i1	GT1		Glycosyltransferase Family 1 protein
TRINITY_GG_77476_c4_g1_i1	GH25		Glycoside Hydrolase Family 25 protein
TRINITY_GG_78084_c11_g1_i3	GT2		Glycosyltransferase Family 2 protein
TRINITY_GG_78216_c5_g1_i2	GT10		Glycosyltransferase Family 10 protein
TRINITY_GG_78261_c3_g1_i3	GH35		Glycoside Hydrolase Family 35 protein
TRINITY_GG_78375_c0_g1_i2	GH2		Glycoside Hydrolase Family 2 protein
TRINITY_GG_78646_c1_g1_i1	GH27		Glycoside Hydrolase Family 27 protein
TRINITY_GG_78664_c2_g1_i1	GH27		Glycoside Hydrolase Family 27 protein
TRINITY_GG_78894_c19_g1_i1	CBM48		Carbohydrate-Binding Module Family 48 protein
TRINITY_GG_78987_c7_g1_i4	GT27-CBM13		Glycosyltransferase Family 27 / Carbohydrate-Binding Module Family 13 protein
TRINITY_GG_79433_c7_g1_i3	GT1		Glycosyltransferase Family 1 protein
TRINITY_GG_79723_c1_g2_i3	GT1		Glycosyltransferase Family 1 protein
TRINITY_GG_81782_c3_g1_i1	GT1		Glycosyltransferase Family 1 protein
TRINITY_GG_82836_c9_g1_i3	GT1		Glycosyltransferase Family 1 protein
TRINITY_GG_83499_c20_g1_i4	GT13		Glycosyltransferase Family 13 protein
TRINITY_GG_8638_c12_g1_i1	CE9		Carbohydrate Esterase Family 9 protein
TRINITY_GG_9016_c1_g1_i2	CBM57		Carbohydrate-Binding Module Family 57 protein
TRINITY_GG_9338_c5_g1_i3	GT10		Glycosyltransferase Family 10 protein

## Sheet: fragmented
protein_Id	description	model_notes	defination
TRINITY_GG_10592_c16_g1_i2	GT33	fragment C-term;	Glycosyltransferase Family 33 protein
TRINITY_GG_10592_c16_g2_i1	GT33	fragment N-term;	Glycosyltransferase Family 33 protein
TRINITY_GG_12003_c0_g1_i1	GT11	fragment N-term;	Glycosyltransferase Family 11 protein
TRINITY_GG_12076_c24_g1_i1	GT27-CBM13	fragment N-term;	Glycosyltransferase Family 27 / Carbohydrate-Binding Module Family 13 protein
TRINITY_GG_12567_c33_g1_i2	GT35	fragment C-term;	Glycosyltransferase Family 35 protein
TRINITY_GG_12567_c33_g2_i1	GT35	fragment N-term;	Glycosyltransferase Family 35 protein
TRINITY_GG_12775_c0_g2_i1	GT27-CBM13	fragment C-term;	Glycosyltransferase Family 27 / Carbohydrate-Binding Module Family 13 protein
TRINITY_GG_13614_c2_g1_i3	GT14	fragment N-term;	Glycosyltransferase Family 14 protein
TRINITY_GG_13614_c2_g2_i10	GT14	fragment C-term;	Glycosyltransferase Family 14 protein
TRINITY_GG_13858_c0_g1_i2	GT7	fragment N-term;	Glycosyltransferase Family 7 protein
TRINITY_GG_1599_c5_g1_i4	GT98	fragment N-term;	Glycosyltransferase Family 98 protein
TRINITY_GG_17864_c0_g1_i1	GT1	fragment C-term;	Glycosyltransferase Family 1 protein
TRINITY_GG_19926_c21_g1_i1	GT1	fragment N-term;	Glycosyltransferase Family 1 protein
TRINITY_GG_20142_c15_g1_i12	GT54	fragment C-term;	Glycosyltransferase Family 54 protein
TRINITY_GG_20992_c3_g1_i1	GT31	fragment C-term;	Glycosyltransferase Family 31 protein
TRINITY_GG_21007_c3_g1_i3	GT31	fragment N-term / C-term;	Glycosyltransferase Family 31 protein
TRINITY_GG_21602_c16_g1_i8	GT14	fragment C-term;	Glycosyltransferase Family 14 protein
TRINITY_GG_21602_c16_g2_i3	GT14	fragment N-term;	Glycosyltransferase Family 14 protein
TRINITY_GG_21602_c16_g3_i1	GT14	fragment N-term / C-term;	Glycosyltransferase Family 14 protein
TRINITY_GG_21622_c0_g1_i1	GT11	fragment N-term;	Glycosyltransferase Family 11 protein
TRINITY_GG_2256_c4_g1_i5	GT14	splicing problem;	Glycosyltransferase Family 14 protein
TRINITY_GG_24286_c20_g2_i1	GT31	fragment N-term;	Glycosyltransferase Family 31 protein
TRINITY_GG_27500_c18_g1_i3	GT27-CBM13	fragment C-term;	Glycosyltransferase Family 27 / Carbohydrate-Binding Module Family 13 protein
TRINITY_GG_29057_c5_g1_i1	GT98	fragment C-term;	Glycosyltransferase Family 98 protein
TRINITY_GG_29558_c2_g1_i1	GT31-GT7	fragment C-term;	Glycosyltransferase Family 31 / Glycosyltransferase Family 7 protein
TRINITY_GG_29558_c2_g2_i2	GT7	fragment N-term;	Glycosyltransferase Family 7 protein
TRINITY_GG_30780_c9_g1_i5	GT1	fragment C-term;	Glycosyltransferase Family 1 protein
TRINITY_GG_31782_c2_g1_i2	GT92	fragment N-term;	Glycosyltransferase Family 92 protein
TRINITY_GG_33126_c12_g2_i1	GT20	fragment N-term / C-term;	Glycosyltransferase Family 20 protein
TRINITY_GG_33126_c12_g3_i1	GT20	fragment C-term;	Glycosyltransferase Family 20 protein
TRINITY_GG_3436_c0_g1_i1	GH22	fragment N-term;	Glycoside Hydrolase Family 22 protein
TRINITY_GG_34712_c8_g1_i4	GT1	fragment C-term;	Glycosyltransferase Family 1 protein
TRINITY_GG_34892_c6_g1_i7	GT50	fragment N-term;	Glycosyltransferase Family 50 protein
TRINITY_GG_34892_c6_g2_i4	GT50	fragment C-term;	Glycosyltransferase Family 50 protein
TRINITY_GG_34965_c2_g1_i1	GT11	fragment N-term;	Glycosyltransferase Family 11 protein
TRINITY_GG_35471_c0_g1_i2	GT92	fragment N-term;	Glycosyltransferase Family 92 protein
TRINITY_GG_35559_c5_g1_i2	GH13	fragment C-term;	Glycoside Hydrolase Family 13 protein
TRINITY_GG_36228_c2_g1_i2	GT1	fragment N-term;	Glycosyltransferase Family 1 protein
TRINITY_GG_36228_c3_g1_i3	GT1	fragment C-term;	Glycosyltransferase Family 1 protein
TRINITY_GG_36228_c3_g2_i2	GT1	fragment C-term;	Glycosyltransferase Family 1 protein
TRINITY_GG_38134_c12_g1_i6	GT1	splicing problem;	Glycosyltransferase Family 1 protein
TRINITY_GG_38356_c12_g1_i11	GT92	fragment C-term;	Glycosyltransferase Family 92 protein
TRINITY_GG_38688_c4_g1_i2	GH13_25-GH133	fragment N-term;	Glycoside Hydrolase Family 13 / Glycoside Hydrolase Family 133 protein
TRINITY_GG_38727_c2_g1_i1	GT11	fragment N-term;	Glycosyltransferase Family 11 protein
TRINITY_GG_38764_c20_g1_i1	GT92	fragment N-term;	Glycosyltransferase Family 92 protein
TRINITY_GG_38764_c21_g1_i12	GT92	fragment N-term;	Glycosyltransferase Family 92 protein
TRINITY_GG_41736_c14_g1_i1	GH25	fragment N-term;	Glycoside Hydrolase Family 25 protein
TRINITY_GG_43458_c0_g1_i1	CBM13	fragment N-term;	Carbohydrate-Binding Module Family 13 protein
TRINITY_GG_43635_c11_g2_i1	GH47	fragment C-term;	Glycoside Hydrolase Family 47 protein
TRINITY_GG_45077_c10_g1_i1	GT1	fragment C-term;	Glycosyltransferase Family 1 protein
TRINITY_GG_45077_c10_g2_i4	GT1	fragment N-term;	Glycosyltransferase Family 1 protein
TRINITY_GG_45160_c7_g2_i6	GT47	fragment N-term / C-term;	Glycosyltransferase Family 47 protein
TRINITY_GG_47266_c39_g1_i1	GT8	splicing problem;	Glycosyltransferase Family 8 protein
TRINITY_GG_48795_c15_g1_i4	GT57	splicing problem;	Glycosyltransferase Family 57 protein
TRINITY_GG_53129_c0_g1_i20	GT14	splicing problem;	Glycosyltransferase Family 14 protein
TRINITY_GG_53877_c2_g2_i1	GT11	fragment N-term;	Glycosyltransferase Family 11 protein
TRINITY_GG_55017_c6_g1_i2	GH13_25	fragment C-term;	Glycoside Hydrolase Family 13 protein
TRINITY_GG_58994_c1_g2_i6	GT59	fragment N-term;	Glycosyltransferase Family 59 protein
TRINITY_GG_59543_c11_g1_i4	GH20	fragment N-term;	Glycoside Hydrolase Family 20 protein
TRINITY_GG_61180_c4_g1_i11	GH25	fragment N-term / C-term;	Glycoside Hydrolase Family 25 protein
TRINITY_GG_6313_c18_g1_i2	GH47	fragment N-term;	Glycoside Hydrolase Family 47 protein
TRINITY_GG_65000_c14_g1_i1	GH37	fragment C-term;	Glycoside Hydrolase Family 37 protein
TRINITY_GG_65056_c3_g1_i2	GH63	fragment C-term;	Glycoside Hydrolase Family 63 protein
TRINITY_GG_65209_c24_g1_i3	GH25	fragment N-term;	Glycoside Hydrolase Family 25 protein
TRINITY_GG_65522_c5_g1_i6	GH47	splicing problem;	Glycoside Hydrolase Family 47 protein
TRINITY_GG_66914_c3_g1_i5	GT7	fragment C-term;	Glycosyltransferase Family 7 protein
TRINITY_GG_67053_c3_g1_i5	GT92	fragment N-term;	Glycosyltransferase Family 92 protein
TRINITY_GG_67879_c11_g1_i6	GT65	fragment N-term;	Glycosyltransferase Family 65 protein
TRINITY_GG_68470_c11_g1_i4	GT31-GT7	fragment N-term;	Glycosyltransferase Family 31 / Glycosyltransferase Family 7 protein
TRINITY_GG_68724_c0_g1_i3	GH38	fragment N-term;	Glycoside Hydrolase Family 38 protein
TRINITY_GG_71377_c19_g1_i2	GT3	fragment N-term;	Glycosyltransferase Family 3 protein
TRINITY_GG_71399_c2_g1_i1	GT3	fragment C-term;	Glycosyltransferase Family 3 protein
TRINITY_GG_71986_c1_g1_i15	GT14	fragment N-term;	Glycosyltransferase Family 14 protein
TRINITY_GG_73500_c3_g1_i4	GT11	fragment C-term;	Glycosyltransferase Family 11 protein
TRINITY_GG_73611_c4_g1_i1	GT61	fragment N-term;	Glycosyltransferase Family 61 protein
TRINITY_GG_73614_c7_g1_i2	GT61	fragment C-term;	Glycosyltransferase Family 61 protein
TRINITY_GG_7376_c0_g1_i8	GH85	fragment N-term;	Glycoside Hydrolase Family 85 protein
TRINITY_GG_73849_c4_g1_i6	GT43	fragment C-term;	Glycosyltransferase Family 43 protein
TRINITY_GG_74564_c0_g1_i2	GT92	fragment N-term;	Glycosyltransferase Family 92 protein
TRINITY_GG_75916_c22_g1_i7	GT27-CBM13	fragment N-term;	Glycosyltransferase Family 27 / Carbohydrate-Binding Module Family 13 protein
TRINITY_GG_75916_c23_g1_i6	GT27	fragment C-term;	Glycosyltransferase Family 27 protein
TRINITY_GG_75916_c27_g2_i4	GT27	fragment C-term;	Glycosyltransferase Family 27 protein
TRINITY_GG_77063_c1_g1_i2	GT14	fragment N-term;	Glycosyltransferase Family 14 protein
TRINITY_GG_77064_c1_g1_i1	GT14	fragment C-term;	Glycosyltransferase Family 14 protein
TRINITY_GG_77788_c5_g1_i1	GH18-GH18	fragment N-term;	Glycoside Hydrolase Family 18 protein
TRINITY_GG_77906_c16_g2_i1	GT31	fragment N-term;	Glycosyltransferase Family 31 protein
TRINITY_GG_81187_c2_g1_i2	GH18	splicing problem;	Glycoside Hydrolase Family 18 protein
TRINITY_GG_81788_c13_g1_i8	GT11	fragment C-term;	Glycosyltransferase Family 11 protein
TRINITY_GG_81788_c14_g1_i10	GT11	splicing problem;	Glycosyltransferase Family 11 protein
TRINITY_GG_81942_c4_g1_i5	GT1	fragment N-term;	Glycosyltransferase Family 1 protein
TRINITY_GG_82048_c6_g1_i9	GT92	fragment N-term / C-term;	Glycosyltransferase Family 92 protein
TRINITY_GG_82331_c1_g2_i3	GH19	fragment N-term;	Glycoside Hydrolase Family 19 protein
TRINITY_GG_83139_c19_g1_i1	GH37	fragment N-term;	Glycoside Hydrolase Family 37 protein
TRINITY_GG_83662_c8_g1_i1	GT27	fragment N-term / C-term;	Glycosyltransferase Family 27 protein
TRINITY_GG_9250_c5_g1_i3	GH38	fragment C-term;	Glycoside Hydrolase Family 38 protein
TRINITY_GG_9773_c10_g1_i1	GH2	fragment N-term;	Glycoside Hydrolase Family 2 protein
TRINITY_GG_9840_c18_g1_i18	GT3	fragment N-term;	Glycosyltransferase Family 3 protein

## Sheet: stats
All
Count of description	Column Labels
	CBM13	CBM14-CBM14-CBM14	CBM14-CBM14-CBM14-CBM14	CBM14-CBM14-CBM14-CBM14-CBM14	CBM14-CBM14-CBM14-CBM14-CBM14-CBM14	CBM20	CBM21	CBM48	CBM48-GH13_8	CBM50	CBM57	CE9	GH1	GH116	GH13	GH13_15	GH13_25	GH13_25-GH133	GH18	GH18-CBM14-CBM14	GH18-GH18	GH19	GH2	GH20	GH22	GH25	GH27	GH29	GH30_1	GH31	GH35	GH37	GH38	GH47	GH56	GH63	GH84	GH85	GT1	GT10	GT11	GT13	GT14	GT16	GT18	GT2	GT20	GT21	GT22
Total	1	1	1	1	1	2	1	2	1	1	1	1	1	1	2	2	1	1	1	1	1	2	2	6	3	12	3	1	2	5	2	6	4	6	2	1	1	1	34	5	8	3	14	1	1	5	3	2	2
Complete
Count of description	Column Labels
	CBM14-CBM14-CBM14	CBM14-CBM14-CBM14-CBM14	CBM14-CBM14-CBM14-CBM14-CBM14	CBM14-CBM14-CBM14-CBM14-CBM14-CBM14	CBM20	CBM21	CBM48	CBM48-GH13_8	CBM50	CBM57	CE9	GH1	GH116	GH13	GH13_15	GH18-CBM14-CBM14	GH19	GH2	GH20	GH22	GH25	GH27	GH29	GH30_1	GH31	GH35	GH37	GH38	GH47	GH56	GH84	GT1	GT10	GT13	GT14	GT16	GT18	GT2	GT20	GT21	GT22	GT23	GT24	GT25	GT27-CBM13	GT3	GT31	GT31-GT7	GT4
Total	1	1	1	1	2	1	2	1	1	1	1	1	1	1	2	1	1	1	5	2	9	3	1	2	5	2	4	2	3	2	1	23	5	3	4	1	1	5	1	2	2	1	1	1	6	1	11	1	4
Fragments
Count of description	Column Labels
	CBM13	GH13	GH13_25	GH13_25-GH133	GH18	GH18-GH18	GH19	GH2	GH20	GH22	GH25	GH37	GH38	GH47	GH63	GH85	GT1	GT11	GT14	GT20	GT27	GT27-CBM13	GT3	GT31	GT31-GT7	GT33	GT35	GT43	GT47	GT50	GT54	GT57	GT59	GT61	GT65	GT7	GT8	GT92	GT98	(blank)	Grand Total
Total	1	1	1	1	1	1	1	1	1	1	3	2	2	3	1	1	11	8	10	2	3	4	3	4	2	2	2	1	1	2	1	1	1	2	1	3	1	8	2		97
All				Complete				Fragments
CBM13	CBM13	1		CBM14CBM14CBM14	CBM14-CBM14-CBM14	1		CBM13	CBM13	1
CBM14CBM14CBM14	CBM14-CBM14-CBM14	1		CBM14CBM14CBM14CBM14	CBM14-CBM14-CBM14-CBM14	1		GH13	GH13	1
CBM14CBM14CBM14CBM14	CBM14-CBM14-CBM14-CBM14	1		CBM14CBM14CBM14CBM14CBM14	CBM14-CBM14-CBM14-CBM14-CBM14	1		GH13_25	GH13_25	1
CBM14CBM14CBM14CBM14CBM14	CBM14-CBM14-CBM14-CBM14-CBM14	1		CBM14CBM14CBM14CBM14CBM14CBM14	CBM14-CBM14-CBM14-CBM14-CBM14-CBM14	1		GH13_25GH133	GH13_25-GH133	1
CBM14CBM14CBM14CBM14CBM14CBM14	CBM14-CBM14-CBM14-CBM14-CBM14-CBM14	1		CBM20	CBM20	2		GH18	GH18	1
CBM20	CBM20	2		CBM21	CBM21	1		GH18GH18	GH18-GH18	1
CBM21	CBM21	1		CBM48	CBM48	2		GH19	GH19	1
CBM48	CBM48	2		CBM48GH13_8	CBM48-GH13_8	1		GH2	GH2	1
CBM48GH13_8	CBM48-GH13_8	1		CBM50	CBM50	1		GH20	GH20	1
CBM50	CBM50	1		CBM57	CBM57	1		GH22	GH22	1
CBM57	CBM57	1		CE9	CE9	1		GH25	GH25	3
CE9	CE9	1		GH1	GH1	1		GH37	GH37	2
GH1	GH1	1		GH116	GH116	1		GH38	GH38	2
GH116	GH116	1		GH13	GH13	1		GH47	GH47	3
GH13	GH13	2		GH13_15	GH13_15	2		GH63	GH63	1
GH13_15	GH13_15	2		GH18CBM14CBM14	GH18-CBM14-CBM14	1		GH85	GH85	1
GH13_25	GH13_25	1		GH19	GH19	1		GT1	GT1	11
GH13_25GH133	GH13_25-GH133	1		GH2	GH2	1		GT11	GT11	8
GH18	GH18	1		GH20	GH20	5		GT14	GT14	10
GH18CBM14CBM14	GH18-CBM14-CBM14	1		GH22	GH22	2		GT20	GT20	2
GH18GH18	GH18-GH18	1		GH25	GH25	9		GT27	GT27	3
GH19	GH19	2		GH27	GH27	3		GT27CBM13	GT27-CBM13	4
GH2	GH2	2		GH29	GH29	1		GT3	GT3	3
GH20	GH20	6		GH30_1	GH30_1	2		GT31	GT31	4
GH22	GH22	3		GH31	GH31	5		GT31GT7	GT31-GT7	2
GH25	GH25	12		GH35	GH35	2		GT33	GT33	2
GH27	GH27	3		GH37	GH37	4		GT35	GT35	2
GH29	GH29	1		GH38	GH38	2		GT43	GT43	1
GH30_1	GH30_1	2		GH47	GH47	3		GT47	GT47	1
GH31	GH31	5		GH56	GH56	2		GT50	GT50	2
GH35	GH35	2		GH84	GH84	1		GT54	GT54	1
GH37	GH37	6		GT1	GT1	23		GT57	GT57	1
GH38	GH38	4		GT10	GT10	5		GT59	GT59	1
GH47	GH47	6		GT13	GT13	3		GT61	GT61	2
GH56	GH56	2		GT14	GT14	4		GT65	GT65	1
GH63	GH63	1		GT16	GT16	1		GT7	GT7	3
GH84	GH84	1		GT18	GT18	1		GT8	GT8	1
GH85	GH85	1		GT2	GT2	5		GT92	GT92	8
GT1	GT1	34		GT20	GT20	1		GT98	GT98	2
GT10	GT10	5		GT21	GT21	2
GT11	GT11	8		GT22	GT22	2
GT13	GT13	3		GT23	GT23	1
GT14	GT14	14		GT24	GT24	1
GT16	GT16	1		GT25	GT25	1
GT18	GT18	1		GT27CBM13	GT27-CBM13	6
GT2	GT2	5		GT3	GT3	1
GT20	GT20	3		GT31	GT31	11
GT21	GT21	2		GT31GT7	GT31-GT7	1
GT22	GT22	2		GT4	GT4	4
GT23	GT23	1		GT41	GT41	1
GT24	GT24	1		GT43	GT43	4
GT25	GT25	1		GT47	GT47	2
GT27	GT27	3		GT47GT64	GT47-GT64	1
GT27CBM13	GT27-CBM13	10		GT49	GT49	2
GT3	GT3	4		GT54	GT54	1
GT31	GT31	15		GT57	GT57	1
GT31GT7	GT31-GT7	3		GT58	GT58	1
GT33	GT33	2		GT66	GT66	1
GT35	GT35	2		GT7	GT7	3
GT4	GT4	4		GT76	GT76	1
GT41	GT41	1		GT8	GT8	1
GT43	GT43	5		GT92	GT92	4
GT47	GT47	3
GT47GT64	GT47-GT64	1
GT49	GT49	2
GT50	GT50	2
GT54	GT54	2
GT57	GT57	2
GT58	GT58	1
GT59	GT59	1
GT61	GT61	2
GT65	GT65	1
GT66	GT66	1
GT7	GT7	6
GT76	GT76	1
GT8	GT8	2
GT92	GT92	12
GT98	GT98	2
[truncated: 31 more columns]

## Sheet: all WTSI
protein_Id	description	model_notes	defination
NBR_0000012401_mRNA_1	GH2	fragment C-term;	Glycoside Hydrolase Family 2 protein
NBR_0000014201_mRNA_1	GH18-CBM14-CBM14		Glycoside Hydrolase Family 18 / Carbohydrate-Binding Module Family 14 protein
NBR_0000020901_mRNA_1	GT92	fragment N-term;	Glycosyltransferase Family 92 protein
NBR_0000024001_mRNA_1	GT27-CBM13	fragment C-term;	Glycosyltransferase Family 27 / Carbohydrate-Binding Module Family 13 protein
NBR_0000028601_mRNA_1	GH13_8	fragment N-term;	Glycoside Hydrolase Family 13 protein
NBR_0000031701_mRNA_1	GH1	splicing problem;	Glycoside Hydrolase Family 1 protein
NBR_0000034601_mRNA_1	GH18-CBM18-CBM18	fragment N-term;	Glycoside Hydrolase Family 18 / Carbohydrate-Binding Module Family 18 protein
NBR_0000034701_mRNA_1	GH25		Glycoside Hydrolase Family 25 protein
NBR_0000038901_mRNA_1	CBM14		Carbohydrate-Binding Module Family 14 protein
NBR_0000040201_mRNA_1	CBM21		Carbohydrate-Binding Module Family 21 protein
NBR_0000041701_mRNA_1	GT49	fragment N-term;	Glycosyltransferase Family 49 protein
NBR_0000052201_mRNA_1	GH35		Glycoside Hydrolase Family 35 protein
NBR_0000052601_mRNA_1	GT1	fragment N-term;	Glycosyltransferase Family 1 protein
NBR_0000053401_mRNA_1	GT31	fragment N-term / C-term;	Glycosyltransferase Family 31 protein
NBR_0000056501_mRNA_1	GT76	splicing problem;	Glycosyltransferase Family 76 protein
NBR_0000061101_mRNA_1	GT2	splicing problem;	Glycosyltransferase Family 2 protein
NBR_0000082401_mRNA_1	GT31		Glycosyltransferase Family 31 protein
NBR_0000090001_mRNA_1	GH19		Glycoside Hydrolase Family 19 protein
NBR_0000098401_mRNA_1	GT4	fragment N-term;	Glycosyltransferase Family 4 protein
NBR_0000099901_mRNA_1	GT10	fragment C-term;	Glycosyltransferase Family 10 protein
NBR_0000103501_mRNA_1	GT31		Glycosyltransferase Family 31 protein
NBR_0000109901_mRNA_1	GT57	fragment C-term;	Glycosyltransferase Family 57 protein
NBR_0000115901_mRNA_1	GT20	fragment C-term;	Glycosyltransferase Family 20 protein
NBR_0000116301_mRNA_1	GT1		Glycosyltransferase Family 1 protein
NBR_0000122301_mRNA_1	GT14		Glycosyltransferase Family 14 protein
NBR_0000137001_mRNA_1	GT2	fragment N-term;	Glycosyltransferase Family 2 protein
NBR_0000139201_mRNA_1	GH47	fragment C-term;	Glycoside Hydrolase Family 47 protein
NBR_0000147301_mRNA_1	GT27	fragment C-term;	Glycosyltransferase Family 27 protein
NBR_0000149001_mRNA_1	GT47	splicing problem;	Glycosyltransferase Family 47 protein
NBR_0000149301_mRNA_1	GT2	fragment N-term;	Glycosyltransferase Family 2 protein
NBR_0000153901_mRNA_1	GT57	splicing problem;	Glycosyltransferase Family 57 protein
NBR_0000154401_mRNA_1	GT1	fragment C-term;	Glycosyltransferase Family 1 protein
NBR_0000164001_mRNA_1	GH47	fragment N-term / C-term;	Glycoside Hydrolase Family 47 protein
NBR_0000166301_mRNA_1	GT18	fragment C-term;	Glycosyltransferase Family 18 protein
NBR_0000166501_mRNA_1	GT1	fragment C-term;	Glycosyltransferase Family 1 protein
NBR_0000167901_mRNA_1	GH13	fragment N-term;	Glycoside Hydrolase Family 13 protein
NBR_0000170701_mRNA_1	GT65	fragment C-term;	Glycosyltransferase Family 65 protein
NBR_0000172401_mRNA_1	GT31	fragment C-term;	Glycosyltransferase Family 31 protein
NBR_0000176901_mRNA_1	GT18	fragment C-term;	Glycosyltransferase Family 18 protein
NBR_0000179601_mRNA_1	GH1	fragment C-term;	Glycoside Hydrolase Family 1 protein
NBR_0000187001_mRNA_1	GT1	fragment C-term;	Glycosyltransferase Family 1 protein
NBR_0000190301_mRNA_1	CBM48-GH13_8	fragment C-term;	Carbohydrate-Binding Module Family 48 / Glycoside Hydrolase Family 13 protein
NBR_0000200101_mRNA_1	GT41	fragment N-term;	Glycosyltransferase Family 41 protein
NBR_0000218401_mRNA_1	GH38	fragment N-term;	Glycoside Hydrolase Family 38 protein
NBR_0000221401_mRNA_1	GH20	splicing problem;	Glycoside Hydrolase Family 20 protein
NBR_0000238801_mRNA_1	GT8	splicing problem;	Glycosyltransferase Family 8 protein
NBR_0000242501_mRNA_1	GT14	fragment N-term;	Glycosyltransferase Family 14 protein
NBR_0000243101_mRNA_1	GT18	fragment N-term / C-term;	Glycosyltransferase Family 18 protein
NBR_0000244601_mRNA_1	GT22	fragment C-term;	Glycosyltransferase Family 22 protein
NBR_0000246201_mRNA_1	GT61	fragment C-term;	Glycosyltransferase Family 61 protein
NBR_0000259801_mRNA_1	GT66	fragment N-term;	Glycosyltransferase Family 66 protein
NBR_0000291701_mRNA_1	GH47	fragment C-term;	Glycoside Hydrolase Family 47 protein
NBR_0000296401_mRNA_1	GT31		Glycosyltransferase Family 31 protein
NBR_0000302201_mRNA_1	GT27-CBM13	fragment N-term / C-term;	Glycosyltransferase Family 27 / Carbohydrate-Binding Module Family 13 protein
NBR_0000302901_mRNA_1	GH13_15	fragment N-term / C-term;	Glycoside Hydrolase Family 13 protein
NBR_0000303701_mRNA_1	GT14	fragment N-term / C-term;	Glycosyltransferase Family 14 protein
NBR_0000304901_mRNA_1	GT1	fragment C-term;	Glycosyltransferase Family 1 protein
NBR_0000308001_mRNA_1	GH47	fragment N-term;	Glycoside Hydrolase Family 47 protein
NBR_0000310801_mRNA_1	GT14	fragment C-term;	Glycosyltransferase Family 14 protein
NBR_0000315201_mRNA_1	GT8	fragment N-term;	Glycosyltransferase Family 8 protein
NBR_0000315901_mRNA_1	GH22		Glycoside Hydrolase Family 22 protein
NBR_0000316401_mRNA_1	GT27-CBM13	fragment N-term;	Glycosyltransferase Family 27 / Carbohydrate-Binding Module Family 13 protein
NBR_0000318601_mRNA_1	GT4	fragment N-term / C-term;	Glycosyltransferase Family 4 protein
NBR_0000323701_mRNA_1	GT31	splicing problem;	Glycosyltransferase Family 31 protein
NBR_0000329201_mRNA_1	GT4	fragment C-term;	Glycosyltransferase Family 4 protein
NBR_0000329801_mRNA_1	GT31	fragment N-term;	Glycosyltransferase Family 31 protein
NBR_0000331901_mRNA_1	GT41	fragment N-term / C-term;	Glycosyltransferase Family 41 protein
NBR_0000333801_mRNA_1	GH13	fragment C-term;	Glycoside Hydrolase Family 13 protein
NBR_0000338701_mRNA_1	GT31	fragment C-term;	Glycosyltransferase Family 31 protein
NBR_0000350001_mRNA_1	GT10	fragment N-term / C-term;	Glycosyltransferase Family 10 protein
NBR_0000355401_mRNA_1	GH47	fragment N-term;	Glycoside Hydrolase Family 47 protein
NBR_0000360101_mRNA_1	GH27	fragment N-term / C-term;	Glycoside Hydrolase Family 27 protein
NBR_0000378201_mRNA_1	GT76	fragment N-term / C-term;	Glycosyltransferase Family 76 protein
NBR_0000379601_mRNA_1	GH47	fragment C-term;	Glycoside Hydrolase Family 47 protein
NBR_0000381601_mRNA_1	GT31-GT7	fragment N-term / C-term;	Glycosyltransferase Family 31 / Glycosyltransferase Family 7 protein
NBR_0000382201_mRNA_1	GH13_15	fragment N-term / C-term;	Glycoside Hydrolase Family 13 protein
NBR_0000384301_mRNA_1	GH116	fragment C-term;	Glycoside Hydrolase Family 116 protein
NBR_0000391101_mRNA_1	GH13	fragment N-term / C-term;	Glycoside Hydrolase Family 13 protein
NBR_0000399901_mRNA_1	GT27-CBM13	fragment N-term / C-term;	Glycosyltransferase Family 27 / Carbohydrate-Binding Module Family 13 protein
NBR_0000402301_mRNA_1	GT1	fragment N-term / C-term;	Glycosyltransferase Family 1 protein
NBR_0000414601_mRNA_1	GT31	fragment N-term;	Glycosyltransferase Family 31 protein
NBR_0000449101_mRNA_1	GH13	fragment N-term / C-term;	Glycoside Hydrolase Family 13 protein
NBR_0000452601_mRNA_1	CBM21		Carbohydrate-Binding Module Family 21 protein
NBR_0000461701_mRNA_1	GT31	fragment C-term;	Glycosyltransferase Family 31 protein
NBR_0000464601_mRNA_1	GT25	fragment N-term / C-term;	Glycosyltransferase Family 25 protein
NBR_0000465901_mRNA_1	GT31	fragment C-term;	Glycosyltransferase Family 31 protein
NBR_0000469601_mRNA_1	GH37	fragment N-term;	Glycoside Hydrolase Family 37 protein
NBR_0000470401_mRNA_1	GT2	fragment C-term;	Glycosyltransferase Family 2 protein
NBR_0000470901_mRNA_1	GT27	fragment N-term / C-term;	Glycosyltransferase Family 27 protein
NBR_0000472801_mRNA_1	GT1	fragment N-term / C-term;	Glycosyltransferase Family 1 protein
NBR_0000473801_mRNA_1	GH30_1	fragment N-term;	Glycoside Hydrolase Family 30 protein
NBR_0000477401_mRNA_1	CBM21	fragment C-term;	Carbohydrate-Binding Module Family 21 protein
NBR_0000482501_mRNA_1	GH27	fragment C-term;	Glycoside Hydrolase Family 27 protein
NBR_0000503801_mRNA_1	GT47	fragment C-term;	Glycosyltransferase Family 47 protein
NBR_0000505601_mRNA_1	GT1	fragment N-term;	Glycosyltransferase Family 1 protein
NBR_0000523301_mRNA_1	GT2	fragment N-term;	Glycosyltransferase Family 2 protein
NBR_0000561401_mRNA_1	GH27	splicing problem;	Glycoside Hydrolase Family 27 protein
NBR_0000564301_mRNA_1	GT1	fragment C-term;	Glycosyltransferase Family 1 protein
NBR_0000571301_mRNA_1	GH20	splicing problem;	Glycoside Hydrolase Family 20 protein
NBR_0000571401_mRNA_1	GH20		Glycoside Hydrolase Family 20 protein
NBR_0000579301_mRNA_1	GH47	fragment N-term;	Glycoside Hydrolase Family 47 protein
NBR_0000580801_mRNA_1	GT24		Glycosyltransferase Family 24 protein
NBR_0000585201_mRNA_1	GH27	splicing problem;	Glycoside Hydrolase Family 27 protein
NBR_0000585301_mRNA_1	GH27		Glycoside Hydrolase Family 27 protein
NBR_0000589801_mRNA_1	GH25		Glycoside Hydrolase Family 25 protein
NBR_0000596501_mRNA_1	GH37		Glycoside Hydrolase Family 37 protein
NBR_0000596801_mRNA_1	GT92	fragment C-term;	Glycosyltransferase Family 92 protein
NBR_0000597001_mRNA_1	GT92	fragment C-term;	Glycosyltransferase Family 92 protein
NBR_0000597101_mRNA_1	GT92		Glycosyltransferase Family 92 protein
NBR_0000597401_mRNA_1	GT92	splicing problem;	Glycosyltransferase Family 92 protein
NBR_0000601001_mRNA_1	CBM14-CBM14-CBM14-CBM14-CBM14-CBM14-CBM14-CBM14-CBM14-CBM14-CBM14-CBM14-CBM14-CBM14-CBM14-CBM14-CBM14-CBM14		Carbohydrate-Binding Module Family 14 protein
NBR_0000605701_mRNA_1	GT7	splicing problem;	Glycosyltransferase Family 7 protein
NBR_0000606001_mRNA_1	GH2		Glycoside Hydrolase Family 2 protein
NBR_0000608101_mRNA_1	GH13_25-GH133		Glycoside Hydrolase Family 13 / Glycoside Hydrolase Family 133 protein
NBR_0000619901_mRNA_1	GT43	splicing problem;	Glycosyltransferase Family 43 protein
NBR_0000643601_mRNA_1	GH85	fragment C-term;	Glycoside Hydrolase Family 85 protein
NBR_0000655301_mRNA_1	CBM14-CBM14-CBM14-CBM14-CBM14		Carbohydrate-Binding Module Family 14 protein
NBR_0000664101_mRNA_1	GH29		Glycoside Hydrolase Family 29 protein
NBR_0000664201_mRNA_1	GT14		Glycosyltransferase Family 14 protein
NBR_0000676301_mRNA_1	GT14		Glycosyltransferase Family 14 protein
NBR_0000677501_mRNA_1	GT3	fragment N-term;	Glycosyltransferase Family 3 protein
NBR_0000683801_mRNA_1	GT1		Glycosyltransferase Family 1 protein
NBR_0000685001_mRNA_1	GT92	splicing problem;	Glycosyltransferase Family 92 protein
NBR_0000685201_mRNA_1	GT92	splicing problem;	Glycosyltransferase Family 92 protein
NBR_0000687301_mRNA_1	GT13		Glycosyltransferase Family 13 protein
NBR_0000697101_mRNA_1	GT14	fragment N-term;	Glycosyltransferase Family 14 protein
NBR_0000714001_mRNA_1	GT1	splicing problem;	Glycosyltransferase Family 1 protein
NBR_0000725701_mRNA_1	GT92	fragment N-term;	Glycosyltransferase Family 92 protein
NBR_0000735001_mRNA_1	GT1	splicing problem;	Glycosyltransferase Family 1 protein
NBR_0000736601_mRNA_1	GH37		Glycoside Hydrolase Family 37 protein
NBR_0000740001_mRNA_1	GH56		Glycoside Hydrolase Family 56 protein
NBR_0000742401_mRNA_1	GT1	fragment N-term;	Glycosyltransferase Family 1 protein
NBR_0000750301_mRNA_1	GT33		Glycosyltransferase Family 33 protein
NBR_0000753401_mRNA_1	GH31	fragment N-term;	Glycoside Hydrolase Family 31 protein
NBR_0000753701_mRNA_1	GH31		Glycoside Hydrolase Family 31 protein
NBR_0000758701_mRNA_1	GH47	fragment C-term;	Glycoside Hydrolase Family 47 protein
NBR_0000768901_mRNA_1	GH25		Glycoside Hydrolase Family 25 protein
NBR_0000769001_mRNA_1	GH25		Glycoside Hydrolase Family 25 protein
NBR_0000769601_mRNA_1	GH31		Glycoside Hydrolase Family 31 protein
NBR_0000769801_mRNA_1	GH35		Glycoside Hydrolase Family 35 protein
NBR_0000771501_mRNA_1	GT92		Glycosyltransferase Family 92 protein
NBR_0000790501_mRNA_1	GH31		Glycoside Hydrolase Family 31 protein
NBR_0000794501_mRNA_1	GT1		Glycosyltransferase Family 1 protein
NBR_0000800001_mRNA_1	GT11	splicing problem;	Glycosyltransferase Family 11 protein
NBR_0000826001_mRNA_1	GT35		Glycosyltransferase Family 35 protein
NBR_0000831501_mRNA_1	GT22	fragment N-term;	Glycosyltransferase Family 22 protein
NBR_0000850601_mRNA_1	GT11		Glycosyltransferase Family 11 protein
NBR_0000850701_mRNA_1	GT11		Glycosyltransferase Family 11 protein
NBR_0000850801_mRNA_1	GT11		Glycosyltransferase Family 11 protein
NBR_0000855701_mRNA_1	GH31		Glycoside Hydrolase Family 31 protein
NBR_0000897501_mRNA_1	GT43	fragment N-term;	Glycosyltransferase Family 43 protein
NBR_0000905101_mRNA_1	GH20	splicing problem;	Glycoside Hydrolase Family 20 protein
NBR_0000905201_mRNA_1	GH20	splicing problem;	Glycoside Hydrolase Family 20 protein
NBR_0000905401_mRNA_1	GH20	splicing problem;	Glycoside Hydrolase Family 20 protein
NBR_0000906501_mRNA_1	GT11		Glycosyltransferase Family 11 protein
NBR_0000911701_mRNA_1	GT1		Glycosyltransferase Family 1 protein
NBR_0000917501_mRNA_1	GH84	fragment N-term;	Glycoside Hydrolase Family 84 protein
NBR_0000917701_mRNA_1	GH84	fragment N-term;	Glycoside Hydrolase Family 84 protein
NBR_0000920801_mRNA_1	GH37	splicing problem;	Glycoside Hydrolase Family 37 protein
NBR_0000927901_mRNA_1	GH56	fragment C-term;	Glycoside Hydrolase Family 56 protein
NBR_0000929501_mRNA_1	GT20	splicing problem;	Glycosyltransferase Family 20 protein
NBR_0000932801_mRNA_1	GH25		Glycoside Hydrolase Family 25 protein
NBR_0000932901_mRNA_1	GH25		Glycoside Hydrolase Family 25 protein
NBR_0000933101_mRNA_1	GT1	fragment C-term;	Glycosyltransferase Family 1 protein
NBR_0000933201_mRNA_1	GT1	fragment N-term;	Glycosyltransferase Family 1 protein
NBR_0000933401_mRNA_1	GT1	fragment N-term;	Glycosyltransferase Family 1 protein
NBR_0000938401_mRNA_1	GT27-CBM13		Glycosyltransferase Family 27 / Carbohydrate-Binding Module Family 13 protein
NBR_0000959901_mRNA_1	GT27		Glycosyltransferase Family 27 protein
NBR_0000972501_mRNA_1	GH25	fragment N-term;	Glycoside Hydrolase Family 25 protein
NBR_0000982301_mRNA_1	GT1-GT1	fragment N-term;	Glycosyltransferase Family 1 protein
NBR_0000987101_mRNA_1	GT16		Glycosyltransferase Family 16 protein
NBR_0000988201_mRNA_1	GH20	fragment N-term / C-term;	Glycoside Hydrolase Family 20 protein
NBR_0000988301_mRNA_1	GH20	fragment N-term;	Glycoside Hydrolase Family 20 protein
NBR_0000989501_mRNA_1	CE9		Carbohydrate Esterase Family 9 protein
NBR_0000993801_mRNA_1	GT22	splicing problem;	Glycosyltransferase Family 22 protein
NBR_0000995201_mRNA_1	GH37	fragment C-term;	Glycoside Hydrolase Family 37 protein
NBR_0001002201_mRNA_1	GT43	fragment C-term;	Glycosyltransferase Family 43 protein
NBR_0001002401_mRNA_1	GT92	fragment N-term;	Glycosyltransferase Family 92 protein
NBR_0001002501_mRNA_1	GT92		Glycosyltransferase Family 92 protein
NBR_0001009701_mRNA_1	GH31		Glycoside Hydrolase Family 31 protein
NBR_0001009901_mRNA_1	GH31	fragment C-term;	Glycoside Hydrolase Family 31 protein
NBR_0001028601_mRNA_1	GT1		Glycosyltransferase Family 1 protein
NBR_0001028701_mRNA_1	GT31		Glycosyltransferase Family 31 protein
NBR_0001031201_mRNA_1	GT14	fragment C-term;	Glycosyltransferase Family 14 protein
NBR_0001036801_mRNA_1	GT92	fragment N-term;	Glycosyltransferase Family 92 protein
NBR_0001042101_mRNA_1	GT27-CBM13		Glycosyltransferase Family 27 / Carbohydrate-Binding Module Family 13 protein
NBR_0001042401_mRNA_1	GT27	fragment C-term;	Glycosyltransferase Family 27 protein
NBR_0001042501_mRNA_1	GT27-CBM13	fragment N-term;	Glycosyltransferase Family 27 / Carbohydrate-Binding Module Family 13 protein
NBR_0001047401_mRNA_1	GT92		Glycosyltransferase Family 92 protein
NBR_0001047501_mRNA_1	GT92	fragment N-term / C-term;	Glycosyltransferase Family 92 protein
NBR_0001047801_mRNA_1	GT92	fragment C-term;	Glycosyltransferase Family 92 protein
NBR_0001047901_mRNA_1	GT92	fragment N-term / C-term;	Glycosyltransferase Family 92 protein
NBR_0001048001_mRNA_1	GT92-GT92	fragment N-term;	Glycosyltransferase Family 92 protein
NBR_0001052401_mRNA_1	GH38	splicing problem;	Glycoside Hydrolase Family 38 protein
NBR_0001062101_mRNA_1	GT27-CBM13		Glycosyltransferase Family 27 / Carbohydrate-Binding Module Family 13 protein
NBR_0001068301_mRNA_1	AA3_2		GMC oxidoreductase
NBR_0001070501_mRNA_1	CBM48		Carbohydrate-Binding Module Family 48 protein
NBR_0001073901_mRNA_1	GT4		Glycosyltransferase Family 4 protein
NBR_0001082001_mRNA_1	GT31	fragment C-term;	Glycosyltransferase Family 31 protein
NBR_0001085901_mRNA_1	GT10	fragment C-term;	Glycosyltransferase Family 10 protein
NBR_0001088201_mRNA_1	GT1	fragment N-term;	Glycosyltransferase Family 1 protein
NBR_0001088301_mRNA_1	GT1	fragment C-term;	Glycosyltransferase Family 1 protein
NBR_0001088601_mRNA_1	GT7		Glycosyltransferase Family 7 protein
NBR_0001089101_mRNA_1	GT49		Glycosyltransferase Family 49 protein
NBR_0001095101_mRNA_1	GT31	fragment C-term;	Glycosyltransferase Family 31 protein
NBR_0001106101_mRNA_1	GT11	splicing problem;	Glycosyltransferase Family 11 protein
NBR_0001108601_mRNA_1	GT3	fragment N-term / C-term;	Glycosyltransferase Family 3 protein
NBR_0001109201_mRNA_1	GT92	splicing problem;	Glycosyltransferase Family 92 protein
NBR_0001109301_mRNA_1	GT92	splicing problem;	Glycosyltransferase Family 92 protein
NBR_0001110401_mRNA_1	GT31	fragment N-term / C-term;	Glycosyltransferase Family 31 protein
NBR_0001110901_mRNA_1	GT31		Glycosyltransferase Family 31 protein
NBR_0001137001_mRNA_1	GT66		Glycosyltransferase Family 66 protein
NBR_0001162101_mRNA_1	GH13	splicing problem;	Glycoside Hydrolase Family 13 protein
NBR_0001164601_mRNA_1	GT31		Glycosyltransferase Family 31 protein
NBR_0001171301_mRNA_1	GT4		Glycosyltransferase Family 4 protein
NBR_0001174301_mRNA_1	GT31	fragment N-term;	Glycosyltransferase Family 31 protein
NBR_0001200001_mRNA_1	GH2	fragment N-term;	Glycoside Hydrolase Family 2 protein
NBR_0001203201_mRNA_1	GT1		Glycosyltransferase Family 1 protein
NBR_0001214701_mRNA_1	GT1	fragment N-term;	Glycosyltransferase Family 1 protein
NBR_0001233001_mRNA_1	GH38	fragment C-term;	Glycoside Hydrolase Family 38 protein
NBR_0001233101_mRNA_1	GH38	fragment N-term / C-term;	Glycoside Hydrolase Family 38 protein
NBR_0001233301_mRNA_1	GH38	fragment N-term / C-term;	Glycoside Hydrolase Family 38 protein
NBR_0001252001_mRNA_1	GT1	fragment C-term;	Glycosyltransferase Family 1 protein
NBR_0001252101_mRNA_1	GT1	fragment N-term;	Glycosyltransferase Family 1 protein
NBR_0001252201_mRNA_1	GT1	fragment C-term;	Glycosyltransferase Family 1 protein
NBR_0001252301_mRNA_1	GT1	fragment N-term;	Glycosyltransferase Family 1 protein
NBR_0001252401_mRNA_1	GT1	fragment C-term;	Glycosyltransferase Family 1 protein
NBR_0001252501_mRNA_1	GT1		Glycosyltransferase Family 1 protein
NBR_0001252701_mRNA_1	GT1		Glycosyltransferase Family 1 protein
NBR_0001252801_mRNA_1	GT35	fragment N-term;	Glycosyltransferase Family 35 protein
NBR_0001252901_mRNA_1	GT35	fragment N-term / C-term;	Glycosyltransferase Family 35 protein
NBR_0001263901_mRNA_1	GH22-GH22		Glycoside Hydrolase Family 22 protein
NBR_0001270401_mRNA_1	GT10	fragment N-term;	Glycosyltransferase Family 10 protein
NBR_0001279801_mRNA_1	GT31-GT7	fragment N-term;	Glycosyltransferase Family 31 / Glycosyltransferase Family 7 protein
NBR_0001279901_mRNA_1	GT59	splicing problem;	Glycosyltransferase Family 59 protein
NBR_0001286601_mRNA_1	GT11	splicing problem;	Glycosyltransferase Family 11 protein
NBR_0001293801_mRNA_1	GT1	fragment C-term;	Glycosyltransferase Family 1 protein
NBR_0001300801_mRNA_1	GT2	splicing problem;	Glycosyltransferase Family 2 protein
NBR_0001306201_mRNA_1	GH25		Glycoside Hydrolase Family 25 protein
NBR_0001314001_mRNA_1	GT47-GT64	splicing problem;	Glycosyltransferase Family 47 / Glycosyltransferase Family 64 protein
NBR_0001332801_mRNA_1	GT2		Glycosyltransferase Family 2 protein
NBR_0001337801_mRNA_1	GT1	fragment C-term;	Glycosyltransferase Family 1 protein
NBR_0001341001_mRNA_1	GH38	splicing problem;	Glycoside Hydrolase Family 38 protein
NBR_0001345601_mRNA_1	GH25	splicing problem;	Glycoside Hydrolase Family 25 protein
NBR_0001351501_mRNA_1	GT13		Glycosyltransferase Family 13 protein
NBR_0001366101_mRNA_1	GH13_15	splicing problem;	Glycoside Hydrolase Family 13 protein
NBR_0001368201_mRNA_1	GT27	fragment C-term;	Glycosyltransferase Family 27 protein
NBR_0001375101_mRNA_1	GH38		Glycoside Hydrolase Family 38 protein
NBR_0001389301_mRNA_1	GT31	splicing problem;	Glycosyltransferase Family 31 protein
NBR_0001392001_mRNA_1	GT3		Glycosyltransferase Family 3 protein
NBR_0001399701_mRNA_1	GT1	splicing problem;	Glycosyltransferase Family 1 protein
NBR_0001404701_mRNA_1	GT7	fragment C-term;	Glycosyltransferase Family 7 protein
NBR_0001408901_mRNA_1	GH47	splicing problem;	Glycoside Hydrolase Family 47 protein
NBR_0001410401_mRNA_1	GH116		Glycoside Hydrolase Family 116 protein
NBR_0001414301_mRNA_1	GT54	splicing problem;	Glycosyltransferase Family 54 protein
NBR_0001414401_mRNA_1	GT54	splicing problem;	Glycosyltransferase Family 54 protein
NBR_0001416901_mRNA_1	GT68	fragment C-term;	Glycosyltransferase Family 68 protein
NBR_0001436201_mRNA_1	GH30_1	fragment C-term;	Glycoside Hydrolase Family 30 protein
NBR_0001438401_mRNA_1	CBM48		Carbohydrate-Binding Module Family 48 protein
NBR_0001452001_mRNA_1	GT1	fragment N-term;	Glycosyltransferase Family 1 protein
NBR_0001454001_mRNA_1	GT92	fragment N-term;	Glycosyltransferase Family 92 protein
NBR_0001457401_mRNA_1	GT31	fragment N-term;	Glycosyltransferase Family 31 protein
NBR_0001462201_mRNA_1	GH30_1		Glycoside Hydrolase Family 30 protein
NBR_0001464301_mRNA_1	GH37	fragment N-term;	Glycoside Hydrolase Family 37 protein
NBR_0001474601_mRNA_1	GT57	fragment C-term;	Glycosyltransferase Family 57 protein
NBR_0001493901_mRNA_1	GT43		Glycosyltransferase Family 43 protein
NBR_0001495001_mRNA_1	GT10	fragment N-term;	Glycosyltransferase Family 10 protein
NBR_0001495101_mRNA_1	GT10	splicing problem;	Glycosyltransferase Family 10 protein
NBR_0001495201_mRNA_1	GT10	fragment C-term;	Glycosyltransferase Family 10 protein
NBR_0001509601_mRNA_1	GT31	fragment N-term / C-term;	Glycosyltransferase Family 31 protein
NBR_0001512601_mRNA_1	GH18	splicing problem;	Glycoside Hydrolase Family 18 protein
NBR_0001515301_mRNA_1	CBM57		Carbohydrate-Binding Module Family 57 protein
NBR_0001530401_mRNA_1	GT14	splicing problem;	Glycosyltransferase Family 14 protein
NBR_0001531401_mRNA_1	GH13_15	fragment C-term;	Glycoside Hydrolase Family 13 protein
NBR_0001531501_mRNA_1	GH13_15	fragment N-term / C-term;	Glycoside Hydrolase Family 13 protein
NBR_0001538801_mRNA_1	GH56	splicing problem;	Glycoside Hydrolase Family 56 protein
NBR_0001545801_mRNA_1	GH25		Glycoside Hydrolase Family 25 protein
NBR_0001546701_mRNA_1	GT43	splicing problem;	Glycosyltransferase Family 43 protein
NBR_0001548401_mRNA_1	GT61	fragment N-term;	Glycosyltransferase Family 61 protein
NBR_0001550301_mRNA_1	GT50	splicing problem;	Glycosyltransferase Family 50 protein
NBR_0001561001_mRNA_1	GH13	fragment N-term;	Glycoside Hydrolase Family 13 protein
NBR_0001566701_mRNA_1	GH47	splicing problem;	Glycoside Hydrolase Family 47 protein
NBR_0001582401_mRNA_1	GH47		Glycoside Hydrolase Family 47 protein
NBR_0001593101_mRNA_1	GT14	fragment N-term;	Glycosyltransferase Family 14 protein
NBR_0001596901_mRNA_1	GT27-CBM13	splicing problem;	Glycosyltransferase Family 27 / Carbohydrate-Binding Module Family 13 protein
NBR_0001605501_mRNA_1	GH19	splicing problem;	Glycoside Hydrolase Family 19 protein
NBR_0001617701_mRNA_1	GT7	splicing problem;	Glycosyltransferase Family 7 protein
NBR_0001617901_mRNA_1	GT14	splicing problem;	Glycosyltransferase Family 14 protein
NBR_0001621501_mRNA_1	GT3	fragment N-term / C-term;	Glycosyltransferase Family 3 protein
NBR_0001621601_mRNA_1	GT3	fragment N-term;	Glycosyltransferase Family 3 protein
NBR_0001621901_mRNA_1	GT14	splicing problem;	Glycosyltransferase Family 14 protein
NBR_0001630401_mRNA_1	GT1	fragment N-term;	Glycosyltransferase Family 1 protein
NBR_0001643401_mRNA_1	GT68		Glycosyltransferase Family 68 protein
NBR_0001671901_mRNA_1	GT13	splicing problem;	Glycosyltransferase Family 13 protein
NBR_0001677801_mRNA_1	GT92	splicing problem;	Glycosyltransferase Family 92 protein
NBR_0001678001_mRNA_1	GT92	fragment N-term;	Glycosyltransferase Family 92 protein
NBR_0001691501_mRNA_1	GT3	fragment N-term;	Glycosyltransferase Family 3 protein
NBR_0001696001_mRNA_1	GT14	fragment C-term;	Glycosyltransferase Family 14 protein
NBR_0001711401_mRNA_1	GH13_8	fragment N-term;	Glycoside Hydrolase Family 13 protein
NBR_0001717201_mRNA_1	CBM13-GT27-CBM13	splicing problem;	Carbohydrate-Binding Module Family 13 / Glycosyltransferase Family 27 protein
NBR_0001728001_mRNA_1	GH25		Glycoside Hydrolase Family 25 protein
NBR_0001734101_mRNA_1	GT1	splicing problem;	Glycosyltransferase Family 1 protein
NBR_0001739601_mRNA_1	GT58	splicing problem;	Glycosyltransferase Family 58 protein
NBR_0001740401_mRNA_1	GH18	splicing problem;	Glycoside Hydrolase Family 18 protein
NBR_0001743901_mRNA_1	GT23	fragment N-term;	Glycosyltransferase Family 23 protein
NBR_0001746901_mRNA_1	GH31		Glycoside Hydrolase Family 31 protein
NBR_0001749801_mRNA_1	GT1	fragment N-term;	Glycosyltransferase Family 1 protein
NBR_0001760201_mRNA_1	GT13	fragment C-term;	Glycosyltransferase Family 13 protein
NBR_0001762001_mRNA_1	GH31	splicing problem;	Glycoside Hydrolase Family 31 protein
NBR_0001763501_mRNA_1	GT27	fragment C-term;	Glycosyltransferase Family 27 protein
NBR_0001778001_mRNA_1	GT98	splicing problem;	Glycosyltransferase Family 98 protein
NBR_0001788701_mRNA_1	GT31	splicing problem;	Glycosyltransferase Family 31 protein
NBR_0001795601_mRNA_1	GH27	fragment N-term;	Glycoside Hydrolase Family 27 protein
NBR_0001797101_mRNA_1	GH63	splicing problem;	Glycoside Hydrolase Family 63 protein
NBR_0001797801_mRNA_1	GT7	fragment N-term;	Glycosyltransferase Family 7 protein
NBR_0001812001_mRNA_1	GT1	fragment C-term;	Glycosyltransferase Family 1 protein
NBR_0001815201_mRNA_1	GT14	fragment N-term;	Glycosyltransferase Family 14 protein
NBR_0001815801_mRNA_1	GT1	fragment N-term;	Glycosyltransferase Family 1 protein
NBR_0001817801_mRNA_1	GT1	fragment C-term;	Glycosyltransferase Family 1 protein
NBR_0001819501_mRNA_1	GT10	fragment C-term;	Glycosyltransferase Family 10 protein
NBR_0001828701_mRNA_1	GH25	fragment N-term;	Glycoside Hydrolase Family 25 protein
NBR_0001830301_mRNA_1	GT27	fragment C-term;	Glycosyltransferase Family 27 protein
NBR_0001830401_mRNA_1	CBM13	fragment N-term;	Carbohydrate-Binding Module Family 13 protein
NBR_0001860201_mRNA_1	GH25		Glycoside Hydrolase Family 25 protein
NBR_0001860301_mRNA_1	GH25		Glycoside Hydrolase Family 25 protein
NBR_0001862401_mRNA_1	GT3	fragment C-term;	Glycosyltransferase Family 3 protein
NBR_0001870601_mRNA_1	GT27-CBM13	fragment N-term;	Glycosyltransferase Family 27 / Carbohydrate-Binding Module Family 13 protein
NBR_0001871301_mRNA_1	GT65		Glycosyltransferase Family 65 protein
NBR_0001872301_mRNA_1	GT54	fragment C-term;	Glycosyltransferase Family 54 protein
NBR_0001872401_mRNA_1	GT31	fragment N-term;	Glycosyltransferase Family 31 protein
NBR_0001875001_mRNA_1	GT22	fragment N-term;	Glycosyltransferase Family 22 protein
NBR_0001889101_mRNA_1	GT31	fragment N-term;	Glycosyltransferase Family 31 protein
NBR_0001889201_mRNA_1	GT31	fragment N-term;	Glycosyltransferase Family 31 protein
NBR_0001891301_mRNA_1	GT22	splicing problem;	Glycosyltransferase Family 22 protein
NBR_0001909301_mRNA_1	GH20	splicing problem;	Glycoside Hydrolase Family 20 protein
NBR_0001912701_mRNA_1	GH25		Glycoside Hydrolase Family 25 protein
NBR_0001915901_mRNA_1	GT20	fragment N-term;	Glycosyltransferase Family 20 protein
NBR_0001928401_mRNA_1	GT31	fragment C-term;	Glycosyltransferase Family 31 protein
NBR_0001947501_mRNA_1	GT7		Glycosyltransferase Family 7 protein
NBR_0001973601_mRNA_1	GT10	fragment N-term;	Glycosyltransferase Family 10 protein
NBR_0001983901_mRNA_1	GT14	splicing problem;	Glycosyltransferase Family 14 protein
NBR_0001993401_mRNA_1	GH35		Glycoside Hydrolase Family 35 protein
NBR_0001999501_mRNA_1	GH20	splicing problem;	Glycoside Hydrolase Family 20 protein
NBR_0002004701_mRNA_1	GT98		Glycosyltransferase Family 98 protein
NBR_0002008901_mRNA_1	GH18-GH18	splicing problem;	Glycoside Hydrolase Family 18 protein
NBR_0002015001_mRNA_1	GT65	splicing problem;	Glycosyltransferase Family 65 protein
NBR_0002022401_mRNA_1	GT76	fragment N-term;	Glycosyltransferase Family 76 protein
NBR_0002032001_mRNA_1	GT8	fragment C-term;	Glycosyltransferase Family 8 protein
NBR_0002033001_mRNA_1	GT92		Glycosyltransferase Family 92 protein
NBR_0002034501_mRNA_1	GH20	fragment C-term;	Glycoside Hydrolase Family 20 protein
NBR_0002047101_mRNA_1	GT1	fragment N-term;	Glycosyltransferase Family 1 protein
NBR_0002047501_mRNA_1	GH56	fragment C-term;	Glycoside Hydrolase Family 56 protein
NBR_0002053801_mRNA_1	GT21	splicing problem;	Glycosyltransferase Family 21 protein
NBR_0002065401_mRNA_1	GT41	fragment C-term;	Glycosyltransferase Family 41 protein
NBR_0002070801_mRNA_1	GH19	splicing problem;	Glycoside Hydrolase Family 19 protein
NBR_0002072501_mRNA_1	GT23	fragment N-term;	Glycosyltransferase Family 23 protein
NBR_0002082401_mRNA_1	GT35	fragment N-term;	Glycosyltransferase Family 35 protein
NBR_0002082501_mRNA_1	GT35	fragment N-term / C-term;	Glycosyltransferase Family 35 protein
NBR_0002084701_mRNA_1	GH47		Glycoside Hydrolase Family 47 protein
NBR_0002093001_mRNA_1	GH56	fragment C-term;	Glycoside Hydrolase Family 56 protein
NBR_0002099801_mRNA_1	GT1	fragment N-term;	Glycosyltransferase Family 1 protein
NBR_0002118801_mRNA_1	GH18	splicing problem;	Glycoside Hydrolase Family 18 protein
NBR_0002119801_mRNA_1	GT1	fragment N-term;	Glycosyltransferase Family 1 protein
NBR_0002121701_mRNA_1	GT4	fragment N-term;	Glycosyltransferase Family 4 protein
NBR_0002121801_mRNA_1	GT4	fragment C-term;	Glycosyltransferase Family 4 protein
NBR_0002124401_mRNA_1	GT43	splicing problem;	Glycosyltransferase Family 43 protein
NBR_0002131601_mRNA_1	GH1	fragment N-term;	Glycoside Hydrolase Family 1 protein
NBR_0002139501_mRNA_1	GT31	splicing problem;	Glycosyltransferase Family 31 protein
NBR_0002144101_mRNA_1	GT50	fragment C-term;	Glycosyltransferase Family 50 protein
NBR_0002148501_mRNA_1	GT27	fragment N-term;	Glycosyltransferase Family 27 protein
NBR_0002163701_mRNA_1	GT61	fragment N-term;	Glycosyltransferase Family 61 protein
NBR_0002168701_mRNA_1	GH30_1	fragment C-term;	Glycoside Hydrolase Family 30 protein
NBR_0002168901_mRNA_1	GT2	fragment N-term / C-term;	Glycosyltransferase Family 2 protein
NBR_0002173601_mRNA_1	GT14	fragment N-term;	Glycosyltransferase Family 14 protein
NBR_0002181101_mRNA_1	GT1	fragment N-term / C-term;	Glycosyltransferase Family 1 protein
NBR_0002184001_mRNA_1	GH63	fragment C-term;	Glycoside Hydrolase Family 63 protein
NBR_0002207301_mRNA_1	GT4	fragment N-term;	Glycosyltransferase Family 4 protein
NBR_0002207401_mRNA_1	GT4	fragment C-term;	Glycosyltransferase Family 4 protein
NBR_0002212201_mRNA_1	GH30_1	fragment N-term;	Glycoside Hydrolase Family 30 protein
NBR_0002228801_mRNA_1	GH27	fragment N-term;	Glycoside Hydrolase Family 27 protein
NBR_0002231001_mRNA_1	GT31	splicing problem;	Glycosyltransferase Family 31 protein
NBR_0002234501_mRNA_1	GT41	fragment N-term;	Glycosyltransferase Family 41 protein
NBR_0002239101_mRNA_1	GT4	fragment C-term;	Glycosyltransferase Family 4 protein
NBR_0002251001_mRNA_1	GH116	fragment N-term;	Glycoside Hydrolase Family 116 protein
NBR_0002251501_mRNA_1	GT31	fragment C-term;	Glycosyltransferase Family 31 protein
NBR_0002253301_mRNA_1	GT7	fragment N-term;	Glycosyltransferase Family 7 protein
NBR_0002271501_mRNA_1	GT2	splicing problem;	Glycosyltransferase Family 2 protein
NBR_0002277301_mRNA_1	GT3	fragment N-term / C-term;	Glycosyltransferase Family 3 protein

## Sheet: complete WTSI
protein_Id	description	model_notes	defination
NBR_0000014201_mRNA_1	GH18-CBM14-CBM14		Glycoside Hydrolase Family 18 / Carbohydrate-Binding Module Family 14 protein
NBR_0000034701_mRNA_1	GH25		Glycoside Hydrolase Family 25 protein
NBR_0000038901_mRNA_1	CBM14		Carbohydrate-Binding Module Family 14 protein
NBR_0000040201_mRNA_1	CBM21		Carbohydrate-Binding Module Family 21 protein
NBR_0000052201_mRNA_1	GH35		Glycoside Hydrolase Family 35 protein
NBR_0000082401_mRNA_1	GT31		Glycosyltransferase Family 31 protein
NBR_0000090001_mRNA_1	GH19		Glycoside Hydrolase Family 19 protein
NBR_0000103501_mRNA_1	GT31		Glycosyltransferase Family 31 protein
NBR_0000116301_mRNA_1	GT1		Glycosyltransferase Family 1 protein
NBR_0000122301_mRNA_1	GT14		Glycosyltransferase Family 14 protein
NBR_0000296401_mRNA_1	GT31		Glycosyltransferase Family 31 protein
NBR_0000315901_mRNA_1	GH22		Glycoside Hydrolase Family 22 protein
NBR_0000452601_mRNA_1	CBM21		Carbohydrate-Binding Module Family 21 protein
NBR_0000571401_mRNA_1	GH20		Glycoside Hydrolase Family 20 protein
NBR_0000580801_mRNA_1	GT24		Glycosyltransferase Family 24 protein
NBR_0000585301_mRNA_1	GH27		Glycoside Hydrolase Family 27 protein
NBR_0000589801_mRNA_1	GH25		Glycoside Hydrolase Family 25 protein
NBR_0000596501_mRNA_1	GH37		Glycoside Hydrolase Family 37 protein
NBR_0000597101_mRNA_1	GT92		Glycosyltransferase Family 92 protein
NBR_0000601001_mRNA_1	CBM14-CBM14-CBM14-CBM14-CBM14-CBM14-CBM14-CBM14-CBM14-CBM14-CBM14-CBM14-CBM14-CBM14-CBM14-CBM14-CBM14-CBM14		Carbohydrate-Binding Module Family 14 protein
NBR_0000606001_mRNA_1	GH2		Glycoside Hydrolase Family 2 protein
NBR_0000608101_mRNA_1	GH13_25-GH133		Glycoside Hydrolase Family 13 / Glycoside Hydrolase Family 133 protein
NBR_0000655301_mRNA_1	CBM14-CBM14-CBM14-CBM14-CBM14		Carbohydrate-Binding Module Family 14 protein
NBR_0000664101_mRNA_1	GH29		Glycoside Hydrolase Family 29 protein
NBR_0000664201_mRNA_1	GT14		Glycosyltransferase Family 14 protein
NBR_0000676301_mRNA_1	GT14		Glycosyltransferase Family 14 protein
NBR_0000683801_mRNA_1	GT1		Glycosyltransferase Family 1 protein
NBR_0000687301_mRNA_1	GT13		Glycosyltransferase Family 13 protein
NBR_0000736601_mRNA_1	GH37		Glycoside Hydrolase Family 37 protein
NBR_0000740001_mRNA_1	GH56		Glycoside Hydrolase Family 56 protein
NBR_0000750301_mRNA_1	GT33		Glycosyltransferase Family 33 protein
NBR_0000753701_mRNA_1	GH31		Glycoside Hydrolase Family 31 protein
NBR_0000768901_mRNA_1	GH25		Glycoside Hydrolase Family 25 protein
NBR_0000769001_mRNA_1	GH25		Glycoside Hydrolase Family 25 protein
NBR_0000769601_mRNA_1	GH31		Glycoside Hydrolase Family 31 protein
NBR_0000769801_mRNA_1	GH35		Glycoside Hydrolase Family 35 protein
NBR_0000771501_mRNA_1	GT92		Glycosyltransferase Family 92 protein
NBR_0000790501_mRNA_1	GH31		Glycoside Hydrolase Family 31 protein
NBR_0000794501_mRNA_1	GT1		Glycosyltransferase Family 1 protein
NBR_0000826001_mRNA_1	GT35		Glycosyltransferase Family 35 protein
NBR_0000850601_mRNA_1	GT11		Glycosyltransferase Family 11 protein
NBR_0000850701_mRNA_1	GT11		Glycosyltransferase Family 11 protein
NBR_0000850801_mRNA_1	GT11		Glycosyltransferase Family 11 protein
NBR_0000855701_mRNA_1	GH31		Glycoside Hydrolase Family 31 protein
NBR_0000906501_mRNA_1	GT11		Glycosyltransferase Family 11 protein
NBR_0000911701_mRNA_1	GT1		Glycosyltransferase Family 1 protein
NBR_0000932801_mRNA_1	GH25		Glycoside Hydrolase Family 25 protein
NBR_0000932901_mRNA_1	GH25		Glycoside Hydrolase Family 25 protein
NBR_0000938401_mRNA_1	GT27-CBM13		Glycosyltransferase Family 27 / Carbohydrate-Binding Module Family 13 protein
NBR_0000959901_mRNA_1	GT27		Glycosyltransferase Family 27 protein
NBR_0000987101_mRNA_1	GT16		Glycosyltransferase Family 16 protein
NBR_0000989501_mRNA_1	CE9		Carbohydrate Esterase Family 9 protein
NBR_0001002501_mRNA_1	GT92		Glycosyltransferase Family 92 protein
NBR_0001009701_mRNA_1	GH31		Glycoside Hydrolase Family 31 protein
NBR_0001028601_mRNA_1	GT1		Glycosyltransferase Family 1 protein
NBR_0001028701_mRNA_1	GT31		Glycosyltransferase Family 31 protein
NBR_0001042101_mRNA_1	GT27-CBM13		Glycosyltransferase Family 27 / Carbohydrate-Binding Module Family 13 protein
NBR_0001047401_mRNA_1	GT92		Glycosyltransferase Family 92 protein
NBR_0001062101_mRNA_1	GT27-CBM13		Glycosyltransferase Family 27 / Carbohydrate-Binding Module Family 13 protein
NBR_0001068301_mRNA_1	AA3_2		GMC oxidoreductase
NBR_0001070501_mRNA_1	CBM48		Carbohydrate-Binding Module Family 48 protein
NBR_0001073901_mRNA_1	GT4		Glycosyltransferase Family 4 protein
NBR_0001088601_mRNA_1	GT7		Glycosyltransferase Family 7 protein
NBR_0001089101_mRNA_1	GT49		Glycosyltransferase Family 49 protein
NBR_0001110901_mRNA_1	GT31		Glycosyltransferase Family 31 protein
NBR_0001137001_mRNA_1	GT66		Glycosyltransferase Family 66 protein
NBR_0001164601_mRNA_1	GT31		Glycosyltransferase Family 31 protein
NBR_0001171301_mRNA_1	GT4		Glycosyltransferase Family 4 protein
NBR_0001203201_mRNA_1	GT1		Glycosyltransferase Family 1 protein
NBR_0001252501_mRNA_1	GT1		Glycosyltransferase Family 1 protein
NBR_0001252701_mRNA_1	GT1		Glycosyltransferase Family 1 protein
NBR_0001263901_mRNA_1	GH22-GH22		Glycoside Hydrolase Family 22 protein
NBR_0001306201_mRNA_1	GH25		Glycoside Hydrolase Family 25 protein
NBR_0001332801_mRNA_1	GT2		Glycosyltransferase Family 2 protein
NBR_0001351501_mRNA_1	GT13		Glycosyltransferase Family 13 protein
NBR_0001375101_mRNA_1	GH38		Glycoside Hydrolase Family 38 protein
NBR_0001392001_mRNA_1	GT3		Glycosyltransferase Family 3 protein
NBR_0001410401_mRNA_1	GH116		Glycoside Hydrolase Family 116 protein
NBR_0001438401_mRNA_1	CBM48		Carbohydrate-Binding Module Family 48 protein
NBR_0001462201_mRNA_1	GH30_1		Glycoside Hydrolase Family 30 protein
NBR_0001493901_mRNA_1	GT43		Glycosyltransferase Family 43 protein
NBR_0001515301_mRNA_1	CBM57		Carbohydrate-Binding Module Family 57 protein
NBR_0001545801_mRNA_1	GH25		Glycoside Hydrolase Family 25 protein
NBR_0001582401_mRNA_1	GH47		Glycoside Hydrolase Family 47 protein
NBR_0001643401_mRNA_1	GT68		Glycosyltransferase Family 68 protein
NBR_0001728001_mRNA_1	GH25		Glycoside Hydrolase Family 25 protein
NBR_0001746901_mRNA_1	GH31		Glycoside Hydrolase Family 31 protein
NBR_0001860201_mRNA_1	GH25		Glycoside Hydrolase Family 25 protein
NBR_0001860301_mRNA_1	GH25		Glycoside Hydrolase Family 25 protein
NBR_0001871301_mRNA_1	GT65		Glycosyltransferase Family 65 protein
NBR_0001912701_mRNA_1	GH25		Glycoside Hydrolase Family 25 protein
NBR_0001947501_mRNA_1	GT7		Glycosyltransferase Family 7 protein
NBR_0001993401_mRNA_1	GH35		Glycoside Hydrolase Family 35 protein
NBR_0002004701_mRNA_1	GT98		Glycosyltransferase Family 98 protein
NBR_0002033001_mRNA_1	GT92		Glycosyltransferase Family 92 protein
NBR_0002084701_mRNA_1	GH47		Glycoside Hydrolase Family 47 protein

## Sheet: fragments WTSI
protein_Id	description	model_notes	defination
NBR_0000012401_mRNA_1	GH2	fragment C-term;	Glycoside Hydrolase Family 2 protein
NBR_0000020901_mRNA_1	GT92	fragment N-term;	Glycosyltransferase Family 92 protein
NBR_0000024001_mRNA_1	GT27-CBM13	fragment C-term;	Glycosyltransferase Family 27 / Carbohydrate-Binding Module Family 13 protein
NBR_0000028601_mRNA_1	GH13_8	fragment N-term;	Glycoside Hydrolase Family 13 protein
NBR_0000031701_mRNA_1	GH1	splicing problem;	Glycoside Hydrolase Family 1 protein
NBR_0000034601_mRNA_1	GH18-CBM18-CBM18	fragment N-term;	Glycoside Hydrolase Family 18 / Carbohydrate-Binding Module Family 18 protein
NBR_0000041701_mRNA_1	GT49	fragment N-term;	Glycosyltransferase Family 49 protein
NBR_0000052601_mRNA_1	GT1	fragment N-term;	Glycosyltransferase Family 1 protein
NBR_0000053401_mRNA_1	GT31	fragment N-term / C-term;	Glycosyltransferase Family 31 protein
NBR_0000056501_mRNA_1	GT76	splicing problem;	Glycosyltransferase Family 76 protein
NBR_0000061101_mRNA_1	GT2	splicing problem;	Glycosyltransferase Family 2 protein
NBR_0000098401_mRNA_1	GT4	fragment N-term;	Glycosyltransferase Family 4 protein
NBR_0000099901_mRNA_1	GT10	fragment C-term;	Glycosyltransferase Family 10 protein
NBR_0000109901_mRNA_1	GT57	fragment C-term;	Glycosyltransferase Family 57 protein
NBR_0000115901_mRNA_1	GT20	fragment C-term;	Glycosyltransferase Family 20 protein
NBR_0000137001_mRNA_1	GT2	fragment N-term;	Glycosyltransferase Family 2 protein
NBR_0000139201_mRNA_1	GH47	fragment C-term;	Glycoside Hydrolase Family 47 protein
NBR_0000147301_mRNA_1	GT27	fragment C-term;	Glycosyltransferase Family 27 protein
NBR_0000149001_mRNA_1	GT47	splicing problem;	Glycosyltransferase Family 47 protein
NBR_0000149301_mRNA_1	GT2	fragment N-term;	Glycosyltransferase Family 2 protein
NBR_0000153901_mRNA_1	GT57	splicing problem;	Glycosyltransferase Family 57 protein
NBR_0000154401_mRNA_1	GT1	fragment C-term;	Glycosyltransferase Family 1 protein
NBR_0000164001_mRNA_1	GH47	fragment N-term / C-term;	Glycoside Hydrolase Family 47 protein
NBR_0000166301_mRNA_1	GT18	fragment C-term;	Glycosyltransferase Family 18 protein
NBR_0000166501_mRNA_1	GT1	fragment C-term;	Glycosyltransferase Family 1 protein
NBR_0000167901_mRNA_1	GH13	fragment N-term;	Glycoside Hydrolase Family 13 protein
NBR_0000170701_mRNA_1	GT65	fragment C-term;	Glycosyltransferase Family 65 protein
NBR_0000172401_mRNA_1	GT31	fragment C-term;	Glycosyltransferase Family 31 protein
NBR_0000176901_mRNA_1	GT18	fragment C-term;	Glycosyltransferase Family 18 protein
NBR_0000179601_mRNA_1	GH1	fragment C-term;	Glycoside Hydrolase Family 1 protein
NBR_0000187001_mRNA_1	GT1	fragment C-term;	Glycosyltransferase Family 1 protein
NBR_0000190301_mRNA_1	CBM48-GH13_8	fragment C-term;	Carbohydrate-Binding Module Family 48 / Glycoside Hydrolase Family 13 protein
NBR_0000200101_mRNA_1	GT41	fragment N-term;	Glycosyltransferase Family 41 protein
NBR_0000218401_mRNA_1	GH38	fragment N-term;	Glycoside Hydrolase Family 38 protein
NBR_0000221401_mRNA_1	GH20	splicing problem;	Glycoside Hydrolase Family 20 protein
NBR_0000238801_mRNA_1	GT8	splicing problem;	Glycosyltransferase Family 8 protein
NBR_0000242501_mRNA_1	GT14	fragment N-term;	Glycosyltransferase Family 14 protein
NBR_0000243101_mRNA_1	GT18	fragment N-term / C-term;	Glycosyltransferase Family 18 protein
NBR_0000244601_mRNA_1	GT22	fragment C-term;	Glycosyltransferase Family 22 protein
NBR_0000246201_mRNA_1	GT61	fragment C-term;	Glycosyltransferase Family 61 protein
NBR_0000259801_mRNA_1	GT66	fragment N-term;	Glycosyltransferase Family 66 protein
NBR_0000291701_mRNA_1	GH47	fragment C-term;	Glycoside Hydrolase Family 47 protein
NBR_0000302201_mRNA_1	GT27-CBM13	fragment N-term / C-term;	Glycosyltransferase Family 27 / Carbohydrate-Binding Module Family 13 protein
NBR_0000302901_mRNA_1	GH13_15	fragment N-term / C-term;	Glycoside Hydrolase Family 13 protein
NBR_0000303701_mRNA_1	GT14	fragment N-term / C-term;	Glycosyltransferase Family 14 protein
NBR_0000304901_mRNA_1	GT1	fragment C-term;	Glycosyltransferase Family 1 protein
NBR_0000308001_mRNA_1	GH47	fragment N-term;	Glycoside Hydrolase Family 47 protein
NBR_0000310801_mRNA_1	GT14	fragment C-term;	Glycosyltransferase Family 14 protein
NBR_0000315201_mRNA_1	GT8	fragment N-term;	Glycosyltransferase Family 8 protein
NBR_0000316401_mRNA_1	GT27-CBM13	fragment N-term;	Glycosyltransferase Family 27 / Carbohydrate-Binding Module Family 13 protein
NBR_0000318601_mRNA_1	GT4	fragment N-term / C-term;	Glycosyltransferase Family 4 protein
NBR_0000323701_mRNA_1	GT31	splicing problem;	Glycosyltransferase Family 31 protein
NBR_0000329201_mRNA_1	GT4	fragment C-term;	Glycosyltransferase Family 4 protein
NBR_0000329801_mRNA_1	GT31	fragment N-term;	Glycosyltransferase Family 31 protein
NBR_0000331901_mRNA_1	GT41	fragment N-term / C-term;	Glycosyltransferase Family 41 protein
NBR_0000333801_mRNA_1	GH13	fragment C-term;	Glycoside Hydrolase Family 13 protein
NBR_0000338701_mRNA_1	GT31	fragment C-term;	Glycosyltransferase Family 31 protein
NBR_0000350001_mRNA_1	GT10	fragment N-term / C-term;	Glycosyltransferase Family 10 protein
NBR_0000355401_mRNA_1	GH47	fragment N-term;	Glycoside Hydrolase Family 47 protein
NBR_0000360101_mRNA_1	GH27	fragment N-term / C-term;	Glycoside Hydrolase Family 27 protein
NBR_0000378201_mRNA_1	GT76	fragment N-term / C-term;	Glycosyltransferase Family 76 protein
NBR_0000379601_mRNA_1	GH47	fragment C-term;	Glycoside Hydrolase Family 47 protein
NBR_0000381601_mRNA_1	GT31-GT7	fragment N-term / C-term;	Glycosyltransferase Family 31 / Glycosyltransferase Family 7 protein
NBR_0000382201_mRNA_1	GH13_15	fragment N-term / C-term;	Glycoside Hydrolase Family 13 protein
NBR_0000384301_mRNA_1	GH116	fragment C-term;	Glycoside Hydrolase Family 116 protein
NBR_0000391101_mRNA_1	GH13	fragment N-term / C-term;	Glycoside Hydrolase Family 13 protein
NBR_0000399901_mRNA_1	GT27-CBM13	fragment N-term / C-term;	Glycosyltransferase Family 27 / Carbohydrate-Binding Module Family 13 protein
NBR_0000402301_mRNA_1	GT1	fragment N-term / C-term;	Glycosyltransferase Family 1 protein
NBR_0000414601_mRNA_1	GT31	fragment N-term;	Glycosyltransferase Family 31 protein
NBR_0000449101_mRNA_1	GH13	fragment N-term / C-term;	Glycoside Hydrolase Family 13 protein
NBR_0000461701_mRNA_1	GT31	fragment C-term;	Glycosyltransferase Family 31 protein
NBR_0000464601_mRNA_1	GT25	fragment N-term / C-term;	Glycosyltransferase Family 25 protein
NBR_0000465901_mRNA_1	GT31	fragment C-term;	Glycosyltransferase Family 31 protein
NBR_0000469601_mRNA_1	GH37	fragment N-term;	Glycoside Hydrolase Family 37 protein
NBR_0000470401_mRNA_1	GT2	fragment C-term;	Glycosyltransferase Family 2 protein
NBR_0000470901_mRNA_1	GT27	fragment N-term / C-term;	Glycosyltransferase Family 27 protein
NBR_0000472801_mRNA_1	GT1	fragment N-term / C-term;	Glycosyltransferase Family 1 protein
NBR_0000473801_mRNA_1	GH30_1	fragment N-term;	Glycoside Hydrolase Family 30 protein
NBR_0000477401_mRNA_1	CBM21	fragment C-term;	Carbohydrate-Binding Module Family 21 protein
NBR_0000482501_mRNA_1	GH27	fragment C-term;	Glycoside Hydrolase Family 27 protein
NBR_0000503801_mRNA_1	GT47	fragment C-term;	Glycosyltransferase Family 47 protein
NBR_0000505601_mRNA_1	GT1	fragment N-term;	Glycosyltransferase Family 1 protein
NBR_0000523301_mRNA_1	GT2	fragment N-term;	Glycosyltransferase Family 2 protein
NBR_0000561401_mRNA_1	GH27	splicing problem;	Glycoside Hydrolase Family 27 protein
NBR_0000564301_mRNA_1	GT1	fragment C-term;	Glycosyltransferase Family 1 protein
NBR_0000571301_mRNA_1	GH20	splicing problem;	Glycoside Hydrolase Family 20 protein
NBR_0000579301_mRNA_1	GH47	fragment N-term;	Glycoside Hydrolase Family 47 protein
NBR_0000585201_mRNA_1	GH27	splicing problem;	Glycoside Hydrolase Family 27 protein
NBR_0000596801_mRNA_1	GT92	fragment C-term;	Glycosyltransferase Family 92 protein
NBR_0000597001_mRNA_1	GT92	fragment C-term;	Glycosyltransferase Family 92 protein
NBR_0000597401_mRNA_1	GT92	splicing problem;	Glycosyltransferase Family 92 protein
NBR_0000605701_mRNA_1	GT7	splicing problem;	Glycosyltransferase Family 7 protein
NBR_0000619901_mRNA_1	GT43	splicing problem;	Glycosyltransferase Family 43 protein
NBR_0000643601_mRNA_1	GH85	fragment C-term;	Glycoside Hydrolase Family 85 protein
NBR_0000677501_mRNA_1	GT3	fragment N-term;	Glycosyltransferase Family 3 protein
NBR_0000685001_mRNA_1	GT92	splicing problem;	Glycosyltransferase Family 92 protein
NBR_0000685201_mRNA_1	GT92	splicing problem;	Glycosyltransferase Family 92 protein
NBR_0000697101_mRNA_1	GT14	fragment N-term;	Glycosyltransferase Family 14 protein
NBR_0000714001_mRNA_1	GT1	splicing problem;	Glycosyltransferase Family 1 protein
NBR_0000725701_mRNA_1	GT92	fragment N-term;	Glycosyltransferase Family 92 protein
NBR_0000735001_mRNA_1	GT1	splicing problem;	Glycosyltransferase Family 1 protein
NBR_0000742401_mRNA_1	GT1	fragment N-term;	Glycosyltransferase Family 1 protein
NBR_0000753401_mRNA_1	GH31	fragment N-term;	Glycoside Hydrolase Family 31 protein
NBR_0000758701_mRNA_1	GH47	fragment C-term;	Glycoside Hydrolase Family 47 protein
NBR_0000800001_mRNA_1	GT11	splicing problem;	Glycosyltransferase Family 11 protein
NBR_0000831501_mRNA_1	GT22	fragment N-term;	Glycosyltransferase Family 22 protein
NBR_0000897501_mRNA_1	GT43	fragment N-term;	Glycosyltransferase Family 43 protein
NBR_0000905101_mRNA_1	GH20	splicing problem;	Glycoside Hydrolase Family 20 protein
NBR_0000905201_mRNA_1	GH20	splicing problem;	Glycoside Hydrolase Family 20 protein
NBR_0000905401_mRNA_1	GH20	splicing problem;	Glycoside Hydrolase Family 20 protein
NBR_0000917501_mRNA_1	GH84	fragment N-term;	Glycoside Hydrolase Family 84 protein
NBR_0000917701_mRNA_1	GH84	fragment N-term;	Glycoside Hydrolase Family 84 protein
NBR_0000920801_mRNA_1	GH37	splicing problem;	Glycoside Hydrolase Family 37 protein
NBR_0000927901_mRNA_1	GH56	fragment C-term;	Glycoside Hydrolase Family 56 protein
NBR_0000929501_mRNA_1	GT20	splicing problem;	Glycosyltransferase Family 20 protein
NBR_0000933101_mRNA_1	GT1	fragment C-term;	Glycosyltransferase Family 1 protein
NBR_0000933201_mRNA_1	GT1	fragment N-term;	Glycosyltransferase Family 1 protein
NBR_0000933401_mRNA_1	GT1	fragment N-term;	Glycosyltransferase Family 1 protein
NBR_0000972501_mRNA_1	GH25	fragment N-term;	Glycoside Hydrolase Family 25 protein
NBR_0000982301_mRNA_1	GT1-GT1	fragment N-term;	Glycosyltransferase Family 1 protein
NBR_0000988201_mRNA_1	GH20	fragment N-term / C-term;	Glycoside Hydrolase Family 20 protein
NBR_0000988301_mRNA_1	GH20	fragment N-term;	Glycoside Hydrolase Family 20 protein
NBR_0000993801_mRNA_1	GT22	splicing problem;	Glycosyltransferase Family 22 protein
NBR_0000995201_mRNA_1	GH37	fragment C-term;	Glycoside Hydrolase Family 37 protein
NBR_0001002201_mRNA_1	GT43	fragment C-term;	Glycosyltransferase Family 43 protein
NBR_0001002401_mRNA_1	GT92	fragment N-term;	Glycosyltransferase Family 92 protein
NBR_0001009901_mRNA_1	GH31	fragment C-term;	Glycoside Hydrolase Family 31 protein
NBR_0001031201_mRNA_1	GT14	fragment C-term;	Glycosyltransferase Family 14 protein
NBR_0001036801_mRNA_1	GT92	fragment N-term;	Glycosyltransferase Family 92 protein
NBR_0001042401_mRNA_1	GT27	fragment C-term;	Glycosyltransferase Family 27 protein
NBR_0001042501_mRNA_1	GT27-CBM13	fragment N-term;	Glycosyltransferase Family 27 / Carbohydrate-Binding Module Family 13 protein
NBR_0001047501_mRNA_1	GT92	fragment N-term / C-term;	Glycosyltransferase Family 92 protein
NBR_0001047801_mRNA_1	GT92	fragment C-term;	Glycosyltransferase Family 92 protein
NBR_0001047901_mRNA_1	GT92	fragment N-term / C-term;	Glycosyltransferase Family 92 protein
NBR_0001048001_mRNA_1	GT92-GT92	fragment N-term;	Glycosyltransferase Family 92 protein
NBR_0001052401_mRNA_1	GH38	splicing problem;	Glycoside Hydrolase Family 38 protein
NBR_0001082001_mRNA_1	GT31	fragment C-term;	Glycosyltransferase Family 31 protein
NBR_0001085901_mRNA_1	GT10	fragment C-term;	Glycosyltransferase Family 10 protein
NBR_0001088201_mRNA_1	GT1	fragment N-term;	Glycosyltransferase Family 1 protein
NBR_0001088301_mRNA_1	GT1	fragment C-term;	Glycosyltransferase Family 1 protein
NBR_0001095101_mRNA_1	GT31	fragment C-term;	Glycosyltransferase Family 31 protein
NBR_0001106101_mRNA_1	GT11	splicing problem;	Glycosyltransferase Family 11 protein
NBR_0001108601_mRNA_1	GT3	fragment N-term / C-term;	Glycosyltransferase Family 3 protein
NBR_0001109201_mRNA_1	GT92	splicing problem;	Glycosyltransferase Family 92 protein
NBR_0001109301_mRNA_1	GT92	splicing problem;	Glycosyltransferase Family 92 protein
NBR_0001110401_mRNA_1	GT31	fragment N-term / C-term;	Glycosyltransferase Family 31 protein
NBR_0001162101_mRNA_1	GH13	splicing problem;	Glycoside Hydrolase Family 13 protein
NBR_0001174301_mRNA_1	GT31	fragment N-term;	Glycosyltransferase Family 31 protein
NBR_0001200001_mRNA_1	GH2	fragment N-term;	Glycoside Hydrolase Family 2 protein
NBR_0001214701_mRNA_1	GT1	fragment N-term;	Glycosyltransferase Family 1 protein
NBR_0001233001_mRNA_1	GH38	fragment C-term;	Glycoside Hydrolase Family 38 protein
NBR_0001233101_mRNA_1	GH38	fragment N-term / C-term;	Glycoside Hydrolase Family 38 protein
NBR_0001233301_mRNA_1	GH38	fragment N-term / C-term;	Glycoside Hydrolase Family 38 protein
NBR_0001252001_mRNA_1	GT1	fragment C-term;	Glycosyltransferase Family 1 protein
NBR_0001252101_mRNA_1	GT1	fragment N-term;	Glycosyltransferase Family 1 protein
NBR_0001252201_mRNA_1	GT1	fragment C-term;	Glycosyltransferase Family 1 protein
NBR_0001252301_mRNA_1	GT1	fragment N-term;	Glycosyltransferase Family 1 protein
NBR_0001252401_mRNA_1	GT1	fragment C-term;	Glycosyltransferase Family 1 protein
NBR_0001252801_mRNA_1	GT35	fragment N-term;	Glycosyltransferase Family 35 protein
NBR_0001252901_mRNA_1	GT35	fragment N-term / C-term;	Glycosyltransferase Family 35 protein
NBR_0001270401_mRNA_1	GT10	fragment N-term;	Glycosyltransferase Family 10 protein
NBR_0001279801_mRNA_1	GT31-GT7	fragment N-term;	Glycosyltransferase Family 31 / Glycosyltransferase Family 7 protein
NBR_0001279901_mRNA_1	GT59	splicing problem;	Glycosyltransferase Family 59 protein
NBR_0001286601_mRNA_1	GT11	splicing problem;	Glycosyltransferase Family 11 protein
NBR_0001293801_mRNA_1	GT1	fragment C-term;	Glycosyltransferase Family 1 protein
NBR_0001300801_mRNA_1	GT2	splicing problem;	Glycosyltransferase Family 2 protein
NBR_0001314001_mRNA_1	GT47-GT64	splicing problem;	Glycosyltransferase Family 47 / Glycosyltransferase Family 64 protein
NBR_0001337801_mRNA_1	GT1	fragment C-term;	Glycosyltransferase Family 1 protein
NBR_0001341001_mRNA_1	GH38	splicing problem;	Glycoside Hydrolase Family 38 protein
NBR_0001345601_mRNA_1	GH25	splicing problem;	Glycoside Hydrolase Family 25 protein
NBR_0001366101_mRNA_1	GH13_15	splicing problem;	Glycoside Hydrolase Family 13 protein
NBR_0001368201_mRNA_1	GT27	fragment C-term;	Glycosyltransferase Family 27 protein
NBR_0001389301_mRNA_1	GT31	splicing problem;	Glycosyltransferase Family 31 protein
NBR_0001399701_mRNA_1	GT1	splicing problem;	Glycosyltransferase Family 1 protein
NBR_0001404701_mRNA_1	GT7	fragment C-term;	Glycosyltransferase Family 7 protein
NBR_0001408901_mRNA_1	GH47	splicing problem;	Glycoside Hydrolase Family 47 protein
NBR_0001414301_mRNA_1	GT54	splicing problem;	Glycosyltransferase Family 54 protein
NBR_0001414401_mRNA_1	GT54	splicing problem;	Glycosyltransferase Family 54 protein
NBR_0001416901_mRNA_1	GT68	fragment C-term;	Glycosyltransferase Family 68 protein
NBR_0001436201_mRNA_1	GH30_1	fragment C-term;	Glycoside Hydrolase Family 30 protein
NBR_0001452001_mRNA_1	GT1	fragment N-term;	Glycosyltransferase Family 1 protein
NBR_0001454001_mRNA_1	GT92	fragment N-term;	Glycosyltransferase Family 92 protein
NBR_0001457401_mRNA_1	GT31	fragment N-term;	Glycosyltransferase Family 31 protein
NBR_0001464301_mRNA_1	GH37	fragment N-term;	Glycoside Hydrolase Family 37 protein
NBR_0001474601_mRNA_1	GT57	fragment C-term;	Glycosyltransferase Family 57 protein
NBR_0001495001_mRNA_1	GT10	fragment N-term;	Glycosyltransferase Family 10 protein
NBR_0001495101_mRNA_1	GT10	splicing problem;	Glycosyltransferase Family 10 protein
NBR_0001495201_mRNA_1	GT10	fragment C-term;	Glycosyltransferase Family 10 protein
NBR_0001509601_mRNA_1	GT31	fragment N-term / C-term;	Glycosyltransferase Family 31 protein
NBR_0001512601_mRNA_1	GH18	splicing problem;	Glycoside Hydrolase Family 18 protein
NBR_0001530401_mRNA_1	GT14	splicing problem;	Glycosyltransferase Family 14 protein
NBR_0001531401_mRNA_1	GH13_15	fragment C-term;	Glycoside Hydrolase Family 13 protein
NBR_0001531501_mRNA_1	GH13_15	fragment N-term / C-term;	Glycoside Hydrolase Family 13 protein
NBR_0001538801_mRNA_1	GH56	splicing problem;	Glycoside Hydrolase Family 56 protein
NBR_0001546701_mRNA_1	GT43	splicing problem;	Glycosyltransferase Family 43 protein
NBR_0001548401_mRNA_1	GT61	fragment N-term;	Glycosyltransferase Family 61 protein
NBR_0001550301_mRNA_1	GT50	splicing problem;	Glycosyltransferase Family 50 protein
NBR_0001561001_mRNA_1	GH13	fragment N-term;	Glycoside Hydrolase Family 13 protein
NBR_0001566701_mRNA_1	GH47	splicing problem;	Glycoside Hydrolase Family 47 protein
NBR_0001593101_mRNA_1	GT14	fragment N-term;	Glycosyltransferase Family 14 protein
NBR_0001596901_mRNA_1	GT27-CBM13	splicing problem;	Glycosyltransferase Family 27 / Carbohydrate-Binding Module Family 13 protein
NBR_0001605501_mRNA_1	GH19	splicing problem;	Glycoside Hydrolase Family 19 protein
NBR_0001617701_mRNA_1	GT7	splicing problem;	Glycosyltransferase Family 7 protein
NBR_0001617901_mRNA_1	GT14	splicing problem;	Glycosyltransferase Family 14 protein
NBR_0001621501_mRNA_1	GT3	fragment N-term / C-term;	Glycosyltransferase Family 3 protein
NBR_0001621601_mRNA_1	GT3	fragment N-term;	Glycosyltransferase Family 3 protein
NBR_0001621901_mRNA_1	GT14	splicing problem;	Glycosyltransferase Family 14 protein
NBR_0001630401_mRNA_1	GT1	fragment N-term;	Glycosyltransferase Family 1 protein
NBR_0001671901_mRNA_1	GT13	splicing problem;	Glycosyltransferase Family 13 protein
NBR_0001677801_mRNA_1	GT92	splicing problem;	Glycosyltransferase Family 92 protein
NBR_0001678001_mRNA_1	GT92	fragment N-term;	Glycosyltransferase Family 92 protein
NBR_0001691501_mRNA_1	GT3	fragment N-term;	Glycosyltransferase Family 3 protein
NBR_0001696001_mRNA_1	GT14	fragment C-term;	Glycosyltransferase Family 14 protein
NBR_0001711401_mRNA_1	GH13_8	fragment N-term;	Glycoside Hydrolase Family 13 protein
NBR_0001717201_mRNA_1	CBM13-GT27-CBM13	splicing problem;	Carbohydrate-Binding Module Family 13 / Glycosyltransferase Family 27 protein
NBR_0001734101_mRNA_1	GT1	splicing problem;	Glycosyltransferase Family 1 protein
NBR_0001739601_mRNA_1	GT58	splicing problem;	Glycosyltransferase Family 58 protein
NBR_0001740401_mRNA_1	GH18	splicing problem;	Glycoside Hydrolase Family 18 protein
NBR_0001743901_mRNA_1	GT23	fragment N-term;	Glycosyltransferase Family 23 protein
NBR_0001749801_mRNA_1	GT1	fragment N-term;	Glycosyltransferase Family 1 protein
NBR_0001760201_mRNA_1	GT13	fragment C-term;	Glycosyltransferase Family 13 protein
NBR_0001762001_mRNA_1	GH31	splicing problem;	Glycoside Hydrolase Family 31 protein
NBR_0001763501_mRNA_1	GT27	fragment C-term;	Glycosyltransferase Family 27 protein
NBR_0001778001_mRNA_1	GT98	splicing problem;	Glycosyltransferase Family 98 protein
NBR_0001788701_mRNA_1	GT31	splicing problem;	Glycosyltransferase Family 31 protein
NBR_0001795601_mRNA_1	GH27	fragment N-term;	Glycoside Hydrolase Family 27 protein
NBR_0001797101_mRNA_1	GH63	splicing problem;	Glycoside Hydrolase Family 63 protein
NBR_0001797801_mRNA_1	GT7	fragment N-term;	Glycosyltransferase Family 7 protein
NBR_0001812001_mRNA_1	GT1	fragment C-term;	Glycosyltransferase Family 1 protein
NBR_0001815201_mRNA_1	GT14	fragment N-term;	Glycosyltransferase Family 14 protein
NBR_0001815801_mRNA_1	GT1	fragment N-term;	Glycosyltransferase Family 1 protein
NBR_0001817801_mRNA_1	GT1	fragment C-term;	Glycosyltransferase Family 1 protein
NBR_0001819501_mRNA_1	GT10	fragment C-term;	Glycosyltransferase Family 10 protein
NBR_0001828701_mRNA_1	GH25	fragment N-term;	Glycoside Hydrolase Family 25 protein
NBR_0001830301_mRNA_1	GT27	fragment C-term;	Glycosyltransferase Family 27 protein
NBR_0001830401_mRNA_1	CBM13	fragment N-term;	Carbohydrate-Binding Module Family 13 protein
NBR_0001862401_mRNA_1	GT3	fragment C-term;	Glycosyltransferase Family 3 protein
NBR_0001870601_mRNA_1	GT27-CBM13	fragment N-term;	Glycosyltransferase Family 27 / Carbohydrate-Binding Module Family 13 protein
NBR_0001872301_mRNA_1	GT54	fragment C-term;	Glycosyltransferase Family 54 protein
NBR_0001872401_mRNA_1	GT31	fragment N-term;	Glycosyltransferase Family 31 protein
NBR_0001875001_mRNA_1	GT22	fragment N-term;	Glycosyltransferase Family 22 protein
NBR_0001889101_mRNA_1	GT31	fragment N-term;	Glycosyltransferase Family 31 protein
NBR_0001889201_mRNA_1	GT31	fragment N-term;	Glycosyltransferase Family 31 protein
NBR_0001891301_mRNA_1	GT22	splicing problem;	Glycosyltransferase Family 22 protein
NBR_0001909301_mRNA_1	GH20	splicing problem;	Glycoside Hydrolase Family 20 protein
NBR_0001915901_mRNA_1	GT20	fragment N-term;	Glycosyltransferase Family 20 protein
NBR_0001928401_mRNA_1	GT31	fragment C-term;	Glycosyltransferase Family 31 protein
NBR_0001973601_mRNA_1	GT10	fragment N-term;	Glycosyltransferase Family 10 protein
NBR_0001983901_mRNA_1	GT14	splicing problem;	Glycosyltransferase Family 14 protein
NBR_0001999501_mRNA_1	GH20	splicing problem;	Glycoside Hydrolase Family 20 protein
NBR_0002008901_mRNA_1	GH18-GH18	splicing problem;	Glycoside Hydrolase Family 18 protein
NBR_0002015001_mRNA_1	GT65	splicing problem;	Glycosyltransferase Family 65 protein
NBR_0002022401_mRNA_1	GT76	fragment N-term;	Glycosyltransferase Family 76 protein
NBR_0002032001_mRNA_1	GT8	fragment C-term;	Glycosyltransferase Family 8 protein
NBR_0002034501_mRNA_1	GH20	fragment C-term;	Glycoside Hydrolase Family 20 protein
NBR_0002047101_mRNA_1	GT1	fragment N-term;	Glycosyltransferase Family 1 protein
NBR_0002047501_mRNA_1	GH56	fragment C-term;	Glycoside Hydrolase Family 56 protein
NBR_0002053801_mRNA_1	GT21	splicing problem;	Glycosyltransferase Family 21 protein
NBR_0002065401_mRNA_1	GT41	fragment C-term;	Glycosyltransferase Family 41 protein
NBR_0002070801_mRNA_1	GH19	splicing problem;	Glycoside Hydrolase Family 19 protein
NBR_0002072501_mRNA_1	GT23	fragment N-term;	Glycosyltransferase Family 23 protein
NBR_0002082401_mRNA_1	GT35	fragment N-term;	Glycosyltransferase Family 35 protein
NBR_0002082501_mRNA_1	GT35	fragment N-term / C-term;	Glycosyltransferase Family 35 protein
NBR_0002093001_mRNA_1	GH56	fragment C-term;	Glycoside Hydrolase Family 56 protein
NBR_0002099801_mRNA_1	GT1	fragment N-term;	Glycosyltransferase Family 1 protein
NBR_0002118801_mRNA_1	GH18	splicing problem;	Glycoside Hydrolase Family 18 protein
NBR_0002119801_mRNA_1	GT1	fragment N-term;	Glycosyltransferase Family 1 protein
NBR_0002121701_mRNA_1	GT4	fragment N-term;	Glycosyltransferase Family 4 protein
NBR_0002121801_mRNA_1	GT4	fragment C-term;	Glycosyltransferase Family 4 protein
NBR_0002124401_mRNA_1	GT43	splicing problem;	Glycosyltransferase Family 43 protein
NBR_0002131601_mRNA_1	GH1	fragment N-term;	Glycoside Hydrolase Family 1 protein
NBR_0002139501_mRNA_1	GT31	splicing problem;	Glycosyltransferase Family 31 protein
NBR_0002144101_mRNA_1	GT50	fragment C-term;	Glycosyltransferase Family 50 protein
NBR_0002148501_mRNA_1	GT27	fragment N-term;	Glycosyltransferase Family 27 protein
NBR_0002163701_mRNA_1	GT61	fragment N-term;	Glycosyltransferase Family 61 protein
NBR_0002168701_mRNA_1	GH30_1	fragment C-term;	Glycoside Hydrolase Family 30 protein
NBR_0002168901_mRNA_1	GT2	fragment N-term / C-term;	Glycosyltransferase Family 2 protein
NBR_0002173601_mRNA_1	GT14	fragment N-term;	Glycosyltransferase Family 14 protein
NBR_0002181101_mRNA_1	GT1	fragment N-term / C-term;	Glycosyltransferase Family 1 protein
NBR_0002184001_mRNA_1	GH63	fragment C-term;	Glycoside Hydrolase Family 63 protein
NBR_0002207301_mRNA_1	GT4	fragment N-term;	Glycosyltransferase Family 4 protein
NBR_0002207401_mRNA_1	GT4	fragment C-term;	Glycosyltransferase Family 4 protein
NBR_0002212201_mRNA_1	GH30_1	fragment N-term;	Glycoside Hydrolase Family 30 protein
NBR_0002228801_mRNA_1	GH27	fragment N-term;	Glycoside Hydrolase Family 27 protein
NBR_0002231001_mRNA_1	GT31	splicing problem;	Glycosyltransferase Family 31 protein
NBR_0002234501_mRNA_1	GT41	fragment N-term;	Glycosyltransferase Family 41 protein
NBR_0002239101_mRNA_1	GT4	fragment C-term;	Glycosyltransferase Family 4 protein
NBR_0002251001_mRNA_1	GH116	fragment N-term;	Glycoside Hydrolase Family 116 protein
NBR_0002251501_mRNA_1	GT31	fragment C-term;	Glycosyltransferase Family 31 protein
NBR_0002253301_mRNA_1	GT7	fragment N-term;	Glycosyltransferase Family 7 protein
NBR_0002271501_mRNA_1	GT2	splicing problem;	Glycosyltransferase Family 2 protein
NBR_0002277301_mRNA_1	GT3	fragment N-term / C-term;	Glycosyltransferase Family 3 protein

## Sheet: stats WTSI
All
Count of description	Column Labels
	AA3_2	CBM13	CBM13-GT27-CBM13	CBM14	CBM14-CBM14-CBM14-CBM14-CBM14	CBM14-CBM14-CBM14-CBM14-CBM14-CBM14-CBM14-CBM14-CBM14-CBM14-CBM14-CBM14-CBM14-CBM14-CBM14-CBM14-CBM14-CBM14	CBM21	CBM48	CBM48-GH13_8	CBM57	CE9	GH1	GH116	GH13	GH13_15	GH13_25-GH133	GH13_8	GH18	GH18-CBM14-CBM14	GH18-CBM18-CBM18	GH18-GH18	GH19	GH2	GH20	GH22	GH22-GH22	GH25	GH27	GH29	GH30_1	GH31	GH35	GH37	GH38	GH47	GH56	GH63	GH84	GH85	GT1	GT1-GT1	GT10	GT11	GT13	GT14	GT16	GT18	GT2	GT20
Total	1	1	1	1	1	1	3	2	1	1	1	3	3	6	5	1	2	3	1	1	1	3	3	11	1	1	15	7	1	5	9	3	6	7	12	5	2	2	1	45	1	9	7	4	16	1	3	9	3
Complete
Count of description	Column Labels
	AA3_2	CBM14	CBM14-CBM14-CBM14-CBM14-CBM14	CBM14-CBM14-CBM14-CBM14-CBM14-CBM14-CBM14-CBM14-CBM14-CBM14-CBM14-CBM14-CBM14-CBM14-CBM14-CBM14-CBM14-CBM14	CBM21	CBM48	CBM57	CE9	GH116	GH13_25-GH133	GH18-CBM14-CBM14	GH19	GH2	GH20	GH22	GH22-GH22	GH25	GH27	GH29	GH30_1	GH31	GH35	GH37	GH38	GH47	GH56	GT1	GT11	GT13	GT14	GT16	GT2	GT24	GT27	GT27-CBM13	GT3	GT31	GT33	GT35	GT4	GT43	GT49	GT65	GT66	GT68	GT7	GT92	GT98	(blank)
Total	1	1	1	1	2	2	1	1	1	1	1	1	1	1	1	1	12	1	1	1	6	3	2	1	2	1	8	4	2	3	1	1	1	1	3	1	6	1	1	2	1	1	1	1	1	2	5	1
Fragments
Count of description	Column Labels
	CBM13	CBM13-GT27-CBM13	CBM21	CBM48-GH13_8	GH1	GH116	GH13	GH13_15	GH13_8	GH18	GH18-CBM18-CBM18	GH18-GH18	GH19	GH2	GH20	GH25	GH27	GH30_1	GH31	GH37	GH38	GH47	GH56	GH63	GH84	GH85	GT1	GT1-GT1	GT10	GT11	GT13	GT14	GT18	GT2	GT20	GT21	GT22	GT23	GT25	GT27	GT27-CBM13	GT3	GT31	GT31-GT7	GT35	GT4	GT41	GT43	GT47
Total	1	1	1	1	3	2	6	5	2	3	1	1	2	2	10	3	6	4	3	4	6	10	4	2	2	1	37	1	9	3	2	13	3	8	3	1	5	2	1	7	7	7	23	2	4	8	4	5	2
All				Complete				Fragments
AA3_2	AA3_2	1		AA3_2	AA3_2	1		CBM13	CBM13	1
CBM13	CBM13	1		CBM14	CBM14	1		CBM13GT27CBM13	CBM13-GT27-CBM13	1
CBM13GT27CBM13	CBM13-GT27-CBM13	1		CBM14CBM14CBM14CBM14CBM14	CBM14-CBM14-CBM14-CBM14-CBM14	1		CBM21	CBM21	1
CBM14	CBM14	1		CBM14CBM14CBM14CBM14CBM14CBM14CBM14CBM14CBM14CBM14CBM14CBM14CBM14CBM14CBM14CBM14CBM14CBM14	CBM14-CBM14-CBM14-CBM14-CBM14-CBM14-CBM14-CBM14-CBM14-CBM14-CBM14-CBM14-CBM14-CBM14-CBM14-CBM14-CBM14-CBM14	1		CBM48GH13_8	CBM48-GH13_8	1
CBM14CBM14CBM14CBM14CBM14	CBM14-CBM14-CBM14-CBM14-CBM14	1		CBM21	CBM21	2		GH1	GH1	3
CBM14CBM14CBM14CBM14CBM14CBM14CBM14CBM14CBM14CBM14CBM14CBM14CBM14CBM14CBM14CBM14CBM14CBM14	CBM14-CBM14-CBM14-CBM14-CBM14-CBM14-CBM14-CBM14-CBM14-CBM14-CBM14-CBM14-CBM14-CBM14-CBM14-CBM14-CBM14-CBM14	1		CBM48	CBM48	2		GH116	GH116	2
CBM21	CBM21	3		CBM57	CBM57	1		GH13	GH13	6
CBM48	CBM48	2		CE9	CE9	1		GH13_15	GH13_15	5
CBM48GH13_8	CBM48-GH13_8	1		GH116	GH116	1		GH13_8	GH13_8	2
CBM57	CBM57	1		GH13_25GH133	GH13_25-GH133	1		GH18	GH18	3
CE9	CE9	1		GH18CBM14CBM14	GH18-CBM14-CBM14	1		GH18CBM18CBM18	GH18-CBM18-CBM18	1
GH1	GH1	3		GH19	GH19	1		GH18GH18	GH18-GH18	1
GH116	GH116	3		GH2	GH2	1		GH19	GH19	2
GH13	GH13	6		GH20	GH20	1		GH2	GH2	2
GH13_15	GH13_15	5		GH22	GH22	1		GH20	GH20	10
GH13_25GH133	GH13_25-GH133	1		GH22GH22	GH22-GH22	1		GH25	GH25	3
GH13_8	GH13_8	2		GH25	GH25	12		GH27	GH27	6
GH18	GH18	3		GH27	GH27	1		GH30_1	GH30_1	4
GH18CBM14CBM14	GH18-CBM14-CBM14	1		GH29	GH29	1		GH31	GH31	3
GH18CBM18CBM18	GH18-CBM18-CBM18	1		GH30_1	GH30_1	1		GH37	GH37	4
GH18GH18	GH18-GH18	1		GH31	GH31	6		GH38	GH38	6
GH19	GH19	3		GH35	GH35	3		GH47	GH47	10
GH2	GH2	3		GH37	GH37	2		GH56	GH56	4
GH20	GH20	11		GH38	GH38	1		GH63	GH63	2
GH22	GH22	1		GH47	GH47	2		GH84	GH84	2
GH22GH22	GH22-GH22	1		GH56	GH56	1		GH85	GH85	1
GH25	GH25	15		GT1	GT1	8		GT1	GT1	37
GH27	GH27	7		GT11	GT11	4		GT1GT1	GT1-GT1	1
GH29	GH29	1		GT13	GT13	2		GT10	GT10	9
GH30_1	GH30_1	5		GT14	GT14	3		GT11	GT11	3
GH31	GH31	9		GT16	GT16	1		GT13	GT13	2
GH35	GH35	3		GT2	GT2	1		GT14	GT14	13
GH37	GH37	6		GT24	GT24	1		GT18	GT18	3
GH38	GH38	7		GT27	GT27	1		GT2	GT2	8
GH47	GH47	12		GT27CBM13	GT27-CBM13	3		GT20	GT20	3
GH56	GH56	5		GT3	GT3	1		GT21	GT21	1
GH63	GH63	2		GT31	GT31	6		GT22	GT22	5
GH84	GH84	2		GT33	GT33	1		GT23	GT23	2
GH85	GH85	1		GT35	GT35	1		GT25	GT25	1
GT1	GT1	45		GT4	GT4	2		GT27	GT27	7
GT1GT1	GT1-GT1	1		GT43	GT43	1		GT27CBM13	GT27-CBM13	7
GT10	GT10	9		GT49	GT49	1		GT3	GT3	7
GT11	GT11	7		GT65	GT65	1		GT31	GT31	23
GT13	GT13	4		GT66	GT66	1		GT31GT7	GT31-GT7	2
GT14	GT14	16		GT68	GT68	1		GT35	GT35	4
GT16	GT16	1		GT7	GT7	2		GT4	GT4	8
GT18	GT18	3		GT92	GT92	5		GT41	GT41	4
GT2	GT2	9		GT98	GT98	1		GT43	GT43	5
GT20	GT20	3						GT47	GT47	2
GT21	GT21	1						GT47GT64	GT47-GT64	1
GT22	GT22	5						GT49	GT49	1
GT23	GT23	2						GT50	GT50	2
GT24	GT24	1						GT54	GT54	3
GT25	GT25	1						GT57	GT57	3
GT27	GT27	8						GT58	GT58	1
GT27CBM13	GT27-CBM13	10						GT59	GT59	1
GT3	GT3	8						GT61	GT61	3
GT31	GT31	29						GT65	GT65	2
GT31GT7	GT31-GT7	2						GT66	GT66	1
GT33	GT33	1						GT68	GT68	1
GT35	GT35	5						GT7	GT7	5
GT4	GT4	10						GT76	GT76	3
GT41	GT41	4						GT8	GT8	3
GT43	GT43	6						GT92	GT92	17
GT47	GT47	2						GT92GT92	GT92-GT92	1
GT47GT64	GT47-GT64	1						GT98	GT98	1
GT49	GT49	2
GT50	GT50	2
GT54	GT54	3
GT57	GT57	3
GT58	GT58	1
GT59	GT59	1
GT61	GT61	3
GT65	GT65	3
GT66	GT66	2
GT68	GT68	2
GT7	GT7	7
GT76	GT76	3
GT8	GT8	3
GT92	GT92	22
GT92GT92	GT92-GT92	1
GT98	GT98	2
[truncated: 35 more columns]
